# Supplementary material for: Cryptic surface-associated multicellularity emerges through cell adhesion and its regulation
Source: PLoS Biol. 2021 May 13;19(5):e3001250. doi: 10.1371/journal.pbio.3001250 (PMC8148357; doi:10.1371/journal.pbio.3001250)
Supplement: S1 Data — (ZIP) [file pbio.3001250.s030.zip]

Archive with 5 entries (4 files):
- S1_Data/
- S1_Data/Main.cpp
- S1_Data/Type 1.h
- S1_Data/Type 2.h
- S1_Data/Type 3.h
