# Supplementary material for: Cryptic surface-associated multicellularity emerges through cell adhesion and its regulation
Source: PLoS Biol. 2021 May 13;19(5):e3001250. doi: 10.1371/journal.pbio.3001250 (PMC8148357; doi:10.1371/journal.pbio.3001250)
Supplement: S2 Data — (XLSX) [file pbio.3001250.s031.xlsx]

## Sheet: Fig 2B
	Fraction of surface occupied
P	replicate 1	replicate 2	replicate 3	replicate 4	replicate 5	replicate 6	replicate 7	replicate 8	replicate 9	replicate 10
0	0	0	0	0	0	0	0	0	0	0
0.05	0.0128328	0.0125438	0.0117692	0.0120925	0.0129129	0.0123483	0.0123632	0.0129393	0.012693	0.0120861
0.1	0.0396866	0.0370318	0.0413244	0.0383955	0.0383468	0.0354771	0.0398184	0.0418796	0.0370716	0.0374637
0.15	0.111372	0.102112	0.117633	0.109408	0.11661	0.108251	0.107052	0.124667	0.109206	0.12286
0.2	0.443311	0.4287	0.407999	0.417187	0.431344	0.447318	0.437608	0.437649	0.405819	0.405586
0.25	0.72504	0.723406	0.736245	0.729473	0.722869	0.724392	0.729742	0.727031	0.737874	0.723826
0.3	0.856251	0.855674	0.858336	0.852709	0.860716	0.858239	0.856983	0.856953	0.856039	0.850081
0.35	0.914125	0.914453	0.913031	0.913515	0.911635	0.914609	0.912051	0.9128	0.915374	0.911976
0.4	0.941234	0.941838	0.942945	0.941351	0.943032	0.942449	0.941396	0.942677	0.941146	0.942491
0.45	0.957825	0.956638	0.956592	0.956715	0.956407	0.95697	0.956796	0.956943	0.956224	0.956748
0.5	0.964796	0.964216	0.964279	0.964693	0.96402	0.964156	0.964809	0.964964	0.964264	0.964411
0.55	0.967603	0.967431	0.967239	0.967481	0.968202	0.967687	0.967489	0.967606	0.966999	0.96798
0.6	0.968838	0.968854	0.968693	0.968436	0.968365	0.968777	0.968557	0.968376	0.968589	0.968501
0.65	0.968214	0.968485	0.968878	0.967942	0.968637	0.968859	0.968083	0.968294	0.968296	0.9691
0.7	0.967071	0.967046	0.967415	0.966813	0.966742	0.967189	0.966946	0.96743	0.966893	0.967326
0.75	0.965031	0.965596	0.965424	0.965951	0.965438	0.965484	0.9655	0.965288	0.96512	0.964902
0.8	0.963478	0.96334	0.963133	0.963146	0.9634	0.963372	0.962842	0.963426	0.962931	0.962932
0.85	0.96098	0.960565	0.960766	0.960216	0.960317	0.960318	0.960689	0.960772	0.960771	0.960046
0.9	0.95683	0.957847	0.957493	0.957462	0.957546	0.957165	0.957377	0.958018	0.957386	0.95784
0.95	0.954225	0.954098	0.954062	0.953874	0.954037	0.953539	0.953826	0.954077	0.954102	0.953661
1	0.949307	0.949543	0.949755	0.94966	0.949502	0.949257	0.949653	0.949536	0.949343	0.949989

## Sheet: Fig 2C
	Fraction of events
P	Cell division	Cell division and propagule production	Propagule production and fragmentation
0.05	0.497486	0.108872	0.393642
0.1	0.50584	0.0918324	0.402327
0.15	0.52653	0.0585621	0.414908
0.2	0.56998	0.0087661	0.421254
0.25	0.59899	0.0079158	0.393094
0.3	0.633886	0.0098834	0.35623
0.35	0.662608	0.0258986	0.311494
0.4	0.669861	0.075111	0.255028
0.45	0.669002	0.125882	0.205116
0.5	0.666128	0.168139	0.165733
0.55	0.664251	0.196612	0.139137
0.6	0.663586	0.214287	0.122127
0.65	0.662315	0.22548	0.112206
0.7	0.661083	0.23114	0.107778
0.75	0.660553	0.234309	0.105138
0.8	0.66033	0.23618	0.10349
0.85	0.659906	0.236756	0.103338
0.9	0.660685	0.236315	0.103
0.95	0.659305	0.237665	0.103029
1	0.658389	0.238914	0.102697

## Sheet: Fig 2D + S3 Fig
	P = 0.2		P = 0.4		P = 0.6
Size	Freq	LRS	Freq	LRS	Freq	LRS
1	0.860966	0.130822	0.743399	0.177279	0.741656	0.314086
2	0.0477948	4.75521	0.0966726	2.58266	0.0964697	2.22268
3	0.0287379	10.5727	0.0599278	6.40671	0.0593341	5.40768
4	0.0185227	16.5728	0.0369316	10.1495	0.036671	8.88827
5	0.0123376	21.7063	0.0226846	14.2963	0.0234487	11.5814
6	0.00867127	30.7385	0.0141171	18.6667	0.0144897	15.2
7	0.00618075	36.4286	0.0090888	21.3125	0.00920076	22.6667
8	0.00433501	46.5714	0.00578648	17	0.00613353	16.3333
9	0.00319944	47.7143	0.00366574	16	0.00419606	25.5
10	0.00233993	44.3333	NA	NA	NA	NA
11	0.00172583	50.8333	NA	NA	NA	NA
12	0.00131931	56	NA	NA	NA	NA
13	NA	NA	NA	NA	NA	NA
14	0.000688471	92	NA	NA	NA	NA

## Sheet: Fig 2E
1	0.443967	0.10421	-0.482806	-2.20522	#NAME?	#NAME?	#NAME?	#NAME?	#NAME?	#NAME?	#NAME?	#NAME?	#NAME?	-7.58013	#NAME?	-5.53659	-5.09722	-3.8479	-2.4025	-1.22008	-0.0821728
0.95	0.715591	0.397172	0.0143459	-1.15707	-5.98712	#NAME?	#NAME?	#NAME?	#NAME?	#NAME?	#NAME?	#NAME?	-7.55039	-6.73884	-5.58359	-4.63998	-3.53631	-2.52071	-1.20305	-0.0366517	1.13623
0.9	0.965785	0.69195	0.329014	-0.404427	-3.38164	-6.15259	#NAME?	#NAME?	#NAME?	#NAME?	#NAME?	-6.45013	-5.95629	-5.10946	-4.17922	-3.09687	-2.16503	-1.20053	-0.0883851	1.02132	2.06414
0.85	1.18999	0.941707	0.667872	0.117807	-1.89098	-4.71799	-6.29064	-7.42896	-7.09882	-6.20765	-6.99223	-5.56453	-4.84429	-3.85074	-2.96309	-2.1408	-0.942137	0.0309417	1.03442	1.89829	2.54767
0.8	1.40582	1.19177	0.946198	0.469071	-0.871575	-3.4169	-5.34175	-5.41523	-6.14488	-5.42211	-5.33944	-4.42537	-3.78376	-2.72391	-1.63534	-0.94166	-0.110631	0.886657	1.73569	2.46464	2.88665
0.75	1.62972	1.4485	1.2203	0.816815	-0.149388	-2.11655	-3.83615	-4.49355	-4.63827	-3.97201	-3.73178	-3.3266	-2.60181	-1.65884	-0.828321	-0.0515046	0.870904	1.67415	2.2926	2.81911	3.07565
0.7	1.87978	1.70243	1.48652	1.16597	0.518376	-1.27019	-2.57409	-3.32811	-3.53651	-3.45293	-2.77027	-2.49754	-1.57904	-0.755227	-0.00127872	0.746532	1.56871	2.13198	2.68102	3.00934	3.16616
0.65	2.10144	1.96348	1.80249	1.51813	0.963632	-0.237232	-1.62026	-2.42429	-2.59779	-2.26128	-1.87674	-1.4885	-0.761116	0.0804904	0.771719	1.41801	2.02096	2.587	2.90929	3.13934	3.22571
0.6	2.37826	2.27411	2.11071	1.87341	1.47713	0.485059	-0.880898	-1.53276	-1.73163	-1.5204	-1.07893	-0.517934	0.103902	0.874171	1.46545	1.92811	2.52089	2.79448	3.0631	3.19528	3.25073
0.55	2.66765	2.56794	2.45222	2.22661	1.9129	1.03975	-0.187902	-0.77361	-0.995984	-0.85518	-0.404381	-0.0418094	0.709048	1.31513	1.85237	2.28611	2.70657	2.99029	3.16161	3.23377	3.26812
0.5	2.9672	2.88161	2.78281	2.60114	2.28173	1.51219	0.389318	-0.296438	-0.485839	-0.472574	0.0157649	0.573824	1.06551	1.71025	2.2357	2.68511	2.91157	3.10046	3.21282	3.25687	3.27561
0.45	3.17403	3.12871	3.03428	2.91305	2.64986	1.90715	0.586136	-0.0283403	-0.314929	-0.155169	0.350996	0.907223	1.54766	2.0156	2.50389	2.80145	3.02798	3.16888	3.23476	3.26856	3.28084
0.4	3.25978	3.23862	3.20086	3.11715	2.86469	2.15901	0.910329	-0.0269634	0.0155011	0.180357	0.67603	1.17343	1.83547	2.30166	2.69475	2.96271	3.12558	3.20369	3.25669	3.27678	3.28373
0.35	3.28371	3.28149	3.271	3.22539	3.055	2.23733	0.57052	-0.128077	-0.0497828	0.505291	0.959877	1.55532	2.02132	2.46572	2.83032	3.02006	3.16831	3.23694	3.26511	3.27853	3.28481
0.3	3.28709	3.28703	3.28446	3.2679	3.11089	1.77216	0.165013	-0.425864	-0.0578306	0.349322	1.07669	1.68842	2.19195	2.62018	2.91716	3.0841	3.19488	3.24557	3.26758	3.28045	3.28498
0.25	3.2871	3.2871	3.28682	3.28144	2.9721	-0.149826	-1.69345	-1.30373	-0.767477	0.279528	1.03574	1.75232	2.30812	2.70539	2.93482	3.10762	3.18556	3.23619	3.26489	3.27915	3.28489
0.2	3.2871	3.2869	3.28687	3.25642	-0.201538	-3.38907	-3.76606	-2.79685	-1.17434	-0.18013	0.827342	1.65209	2.31056	2.66847	2.92266	3.05266	3.14312	3.20321	3.24246	3.26927	3.28091
0.15	3.0928	3.10497	2.80286	0.172381	#NAME?	#NAME?	#NAME?	-3.99743	-2.05883	-0.474088	0.778681	1.65397	2.25007	2.5989	2.84453	2.96023	3.0572	3.11961	3.16916	3.22206	3.24853
0.1	1.45209	1.20734	-0.0209031	-5.49231	#NAME?	#NAME?	#NAME?	-5.70731	-2.89026	-1.02136	0.560831	1.51417	2.19184	2.54434	2.75212	2.88469	2.9677	3.02965	3.0892	3.1403	3.17931
0.05	0.281539	-0.0350311	-1.87194	#NAME?	#NAME?	#NAME?	#NAME?	#NAME?	-4.56496	-1.4184	0.392509	1.45636	2.10536	2.48896	2.68011	2.80956	2.89993	2.96652	3.02398	3.07355	3.11727
0	0.121255	-0.546699	-2.52879	#NAME?	#NAME?	#NAME?	#NAME?	#NAME?	#NAME?	-1.83351	0.124236	1.36198	1.99002	2.39274	2.59974	2.72804	2.83178	2.90653	2.9626	3.01467	3.06845
	0	0.05	0.1	0.15	0.2	0.25	0.3	0.35	0.4	0.45	0.5	0.55	0.6	0.65	0.7	0.75	0.8	0.85	0.9	0.95	1

## Sheet: Fig 2F
time	blue.1	blue.2	blue.3	blue.4	blue.5	blue.6	blue.7	blue.8	blue.9	blue.10	red.1	red.2	red.3	red.4	red.5	red.6	red.7	red.8	red.9	red.10
0	0	0	0	0	0	0	0	3e-06	3.40068e-06	0	1	1	1	1	1	1	1	1	0.999991	0.999998
100	8.74175e-05	6.12e-05	7.3e-05	6.58e-05	9.82e-05	4.26e-05	7.4e-05	7.1e-05	2.74e-05	0.0001114	0.999901	0.999857	0.999887	0.999894	0.999904	0.999912	0.999832	0.999822	0.999782	0.999826
200	0.000110622	0.0001148	0.0001112	0.00016131	0.0001034	9.44e-05	0.00012465	5.44e-05	8.56e-05	0.000182	0.999806	0.999787	0.999806	0.999823	0.999835	0.999826	0.999623	0.99974	0.999721	0.999698
300	0.0001056	0.000222356	0.0001656	0.0002702	0.0002002	0.0001074	0.0001712	0.0001576	9.88e-05	0.00025135	0.999706	0.99967	0.999646	0.999741	0.999745	0.999815	0.999493	0.999658	0.999524	0.999526
400	0.0002196	0.0003208	0.0002308	0.0005002	0.0003324	0.0001274	8.28e-05	0.0002768	0.000114823	0.000277	0.999584	0.99954	0.999628	0.999672	0.999646	0.999725	0.999398	0.999581	0.999321	0.999435
500	0.000342132	0.000363727	0.000375	0.0005214	0.000356529	0.00020164	0.0002132	0.000365308	0.000155431	0.0004388	0.999534	0.999453	0.999528	0.999624	0.999521	0.999559	0.999356	0.999572	0.999267	0.99937
600	0.000363255	0.000554911	0.0004652	0.0007296	0.000508	0.00029	0.0002872	0.0004752	0.0003504	0.0004084	0.999417	0.999363	0.999507	0.999554	0.999333	0.999507	0.999221	0.999554	0.999196	0.9992
700	0.0004748	0.0006526	0.000456509	0.000915302	0.000623875	0.0004124	0.0003342	0.00064934	0.0005438	0.000514	0.999396	0.999229	0.999384	0.999457	0.99918	0.999329	0.999128	0.999456	0.99914	0.999065
800	0.0005632	0.0006466	0.000520896	0.000969606	0.000679	0.00034887	0.000481415	0.000836898	0.000568749	0.000561663	0.99922	0.999108	0.999348	0.999343	0.998884	0.999213	0.998963	0.999355	0.999108	0.998872
900	0.000639472	0.000688125	0.0006458	0.000994201	0.000881742	0.0004168	0.0005576	0.000713515	0.0005824	0.000770738	0.999136	0.998898	0.99937	0.99922	0.998669	0.999281	0.998909	0.99915	0.999068	0.998714
1000	0.0007832	0.000727909	0.0008238	0.0009948	0.0008894	0.00037	0.000587682	0.0010024	0.000753249	0.0008494	0.999091	0.998715	0.999174	0.999246	0.998513	0.999221	0.998648	0.999126	0.999023	0.998537
1100	0.000736	0.000945222	0.0008304	0.000868879	0.0009216	0.000422	0.0006374	0.00120144	0.000757	0.000728454	0.998865	0.998532	0.999015	0.999118	0.998219	0.999112	0.998574	0.999036	0.998674	0.998246
1200	0.000739304	0.0008276	0.000891665	0.000927117	0.000809676	0.0004564	0.000724221	0.000982807	0.0006734	0.0007934	0.998707	0.998488	0.999014	0.999084	0.998097	0.998903	0.998624	0.999098	0.998491	0.997951
1300	0.0009068	0.00105076	0.000871103	0.0009822	0.001099	0.0004826	0.000710458	0.00128654	0.000726345	0.0008524	0.998572	0.998298	0.998769	0.998975	0.997953	0.998665	0.998418	0.998924	0.998161	0.997753
1400	0.000697121	0.00097421	0.00106399	0.00110951	0.0012766	0.0005368	0.0007592	0.00144193	0.0008992	0.000981011	0.998316	0.998181	0.998653	0.998854	0.997658	0.998597	0.998383	0.998724	0.998258	0.997578
1500	0.0007924	0.00108017	0.00109816	0.00125955	0.00119492	0.0004834	0.0006728	0.0014904	0.000977	0.000910507	0.998224	0.997768	0.998653	0.9987	0.997508	0.998541	0.998281	0.998515	0.998175	0.997301
1600	0.00089982	0.00135302	0.00113754	0.00129312	0.00156721	0.0003966	0.0009578	0.00176209	0.0009956	0.00103378	0.998004	0.997662	0.99863	0.998607	0.997277	0.998529	0.99802	0.998307	0.997877	0.997114
1700	0.00135813	0.00151069	0.001256	0.00131009	0.00153608	0.0004798	0.000957617	0.00133	0.00104158	0.00124845	0.997819	0.997545	0.998567	0.998536	0.997226	0.998473	0.997869	0.99803	0.997691	0.996878
1800	0.001373	0.00147091	0.00137617	0.00132894	0.00179992	0.000612155	0.0010854	0.00144422	0.001204	0.0013796	0.997544	0.997166	0.998342	0.998431	0.997028	0.998378	0.997749	0.997869	0.997585	0.99679
1900	0.00137625	0.0014761	0.00134889	0.0011818	0.00209174	0.000591409	0.0012482	0.00146885	0.00123962	0.00140835	0.997381	0.997045	0.998234	0.998186	0.996688	0.998162	0.9977	0.997797	0.997477	0.99676
2000	0.00160795	0.00139345	0.0014954	0.001045	0.00164347	0.0006984	0.00161615	0.001836	0.00118649	0.00152678	0.997072	0.996889	0.998087	0.997924	0.996311	0.998125	0.99761	0.997501	0.997359	0.996448
2100	0.00188287	0.001098	0.00168705	0.00125275	0.0014606	0.000794	0.0014038	0.00191031	0.00132902	0.00148384	0.996963	0.996742	0.997653	0.997539	0.996005	0.998174	0.997621	0.997146	0.99727	0.996227
2200	0.0019586	0.00133606	0.00173468	0.00110618	0.00159496	0.0007226	0.00171391	0.0020054	0.0013364	0.00190924	0.996872	0.996568	0.997419	0.997447	0.995849	0.99814	0.997598	0.99678	0.99687	0.995931
2300	0.00203859	0.00143681	0.00192726	0.0010206	0.0015112	0.000768	0.00190885	0.00242166	0.001293	0.00193686	0.996701	0.996545	0.997432	0.997256	0.995144	0.997896	0.997169	0.99671	0.99651	0.995485
2400	0.00210676	0.0016848	0.00209227	0.0012086	0.0013472	0.000944456	0.00202594	0.00255289	0.00124915	0.00237707	0.996645	0.996332	0.997154	0.996939	0.995055	0.997637	0.996814	0.996402	0.99616	0.995135
2500	0.00222971	0.00150549	0.00271643	0.00154393	0.00105898	0.0010034	0.00195727	0.00313589	0.00126835	0.00232408	0.996425	0.996103	0.9968	0.996746	0.9949	0.99746	0.996836	0.996497	0.995917	0.995017
2600	0.00238152	0.00157799	0.00281395	0.00165914	0.0013146	0.0010174	0.00207059	0.00306637	0.00121647	0.00210672	0.995968	0.995664	0.996415	0.996685	0.994444	0.997253	0.996528	0.99619	0.99569	0.994979
2700	0.00234866	0.0014794	0.00278881	0.00156444	0.00132773	0.00119656	0.0022818	0.00333333	0.0013775	0.00196361	0.995854	0.995116	0.996265	0.996665	0.994117	0.996662	0.996243	0.996424	0.994869	0.994631
2800	0.0026764	0.0016612	0.00302836	0.00162775	0.0013272	0.00135533	0.00204315	0.00429412	0.00164674	0.00217616	0.995563	0.994874	0.99599	0.996357	0.99383	0.996396	0.995973	0.996282	0.994327	0.99433
2900	0.00276085	0.00150889	0.00294744	0.00164263	0.00135273	0.00173011	0.00191062	0.00464079	0.00163727	0.0022937	0.99526	0.994598	0.995738	0.996204	0.993521	0.996649	0.995723	0.996048	0.993879	0.994146
3000	0.00269544	0.00153136	0.00316949	0.00173656	0.00117868	0.00188045	0.00186688	0.00520076	0.00159452	0.00242212	0.994959	0.994338	0.995495	0.995847	0.992992	0.996569	0.995485	0.995918	0.993448	0.994293
3100	0.00241675	0.00178078	0.00261864	0.00164587	0.00147531	0.0019366	0.00175405	0.00574715	0.00164774	0.0026458	0.994836	0.993991	0.995094	0.995577	0.991802	0.996183	0.995163	0.995677	0.993042	0.99437
3200	0.00239141	0.00181965	0.00232774	0.00193561	0.0015092	0.00207778	0.00163287	0.00585215	0.0016742	0.00253383	0.994275	0.993675	0.995203	0.995081	0.99132	0.996174	0.99461	0.995671	0.992541	0.994549
3300	0.00292148	0.0017522	0.00240739	0.00246475	0.00167899	0.00216083	0.00181604	0.00580276	0.00174002	0.00237181	0.993991	0.993418	0.995199	0.994941	0.990807	0.995737	0.99455	0.995314	0.991816	0.994057
3400	0.00242335	0.00202919	0.0024152	0.00255431	0.00177902	0.00253313	0.00189067	0.00602073	0.00175085	0.00243789	0.993844	0.992808	0.994897	0.994934	0.99083	0.995344	0.993991	0.994789	0.991387	0.993757
3500	0.00234685	0.00195502	0.00270326	0.00304595	0.0017601	0.00264461	0.0020456	0.00619125	0.00186484	0.00280104	0.993479	0.992656	0.994583	0.994845	0.990328	0.994934	0.993877	0.994492	0.991036	0.993317
3600	0.00277258	0.0021362	0.00281533	0.00380176	0.00194721	0.0024991	0.00171625	0.00667392	0.0018696	0.0028343	0.993134	0.992564	0.994089	0.994542	0.989941	0.99456	0.99377	0.994418	0.990514	0.992751
3700	0.00278104	0.00235211	0.0029974	0.00423407	0.00246584	0.00311486	0.0017617	0.00712033	0.00204395	0.00339622	0.992562	0.991642	0.993888	0.994046	0.989592	0.994213	0.993017	0.994309	0.989489	0.992207
3800	0.00309469	0.00220303	0.00328246	0.00443197	0.00284669	0.00338666	0.0018256	0.0071012	0.00193927	0.00359339	0.992045	0.991201	0.993191	0.993652	0.989187	0.993945	0.992221	0.993473	0.988505	0.992425
3900	0.00315835	0.00212118	0.00397442	0.00488769	0.00380546	0.00358826	0.00180802	0.00598342	0.00267225	0.00362196	0.991561	0.990746	0.992935	0.992983	0.988206	0.993721	0.99196	0.992757	0.987579	0.992186
4000	0.0031862	0.0020616	0.0042024	0.00493741	0.00389934	0.00363082	0.001632	0.00631155	0.00300659	0.00385843	0.991233	0.99065	0.99235	0.992525	0.987487	0.992929	0.991742	0.992882	0.987807	0.991691
4100	0.00405109	0.00205852	0.00474286	0.00491741	0.00413533	0.00366753	0.00203621	0.00749621	0.00308248	0.00375544	0.991013	0.990098	0.991758	0.992303	0.986597	0.992367	0.991112	0.992498	0.98695	0.990967
4200	0.00425475	0.00187303	0.00495611	0.00498681	0.00435805	0.00357169	0.00195122	0.00782025	0.00301619	0.00369129	0.990674	0.989925	0.991281	0.99201	0.985813	0.991838	0.990751	0.992187	0.98656	0.990516
4300	0.00545337	0.00215157	0.00477244	0.00514839	0.00532864	0.00381417	0.00211195	0.00802807	0.003013	0.00406977	0.990092	0.989123	0.990924	0.991493	0.984943	0.991051	0.990072	0.991895	0.985874	0.990271
4400	0.0056016	0.00217513	0.00516318	0.00569048	0.0061257	0.00395532	0.00233134	0.00766035	0.00306215	0.00404318	0.989465	0.988688	0.990405	0.991199	0.98362	0.990317	0.989427	0.990985	0.984747	0.989745
4500	0.00493226	0.00216157	0.00521895	0.00497541	0.00668178	0.0044322	0.0024406	0.00816251	0.00271163	0.00381384	0.988798	0.988152	0.990203	0.990874	0.982858	0.989834	0.988983	0.990918	0.983571	0.98893
4600	0.00513898	0.00235472	0.00473178	0.00515477	0.0068751	0.00388154	0.00269695	0.00842464	0.00284479	0.0044627	0.988793	0.987641	0.989648	0.990688	0.982104	0.988981	0.988438	0.990663	0.98248	0.988697
4700	0.00556515	0.00239112	0.00455354	0.00596889	0.00747344	0.00363366	0.00289792	0.00887153	0.00286933	0.00436113	0.988375	0.987081	0.989143	0.9905	0.981083	0.988243	0.987758	0.989896	0.981957	0.988402
4800	0.00689753	0.00281951	0.00457999	0.00593831	0.00760515	0.00380995	0.00328506	0.00922936	0.00367445	0.00486995	0.987518	0.986148	0.988683	0.990536	0.979739	0.987789	0.98663	0.989168	0.981126	0.987817
4900	0.00800219	0.00261071	0.00506668	0.00576325	0.00734157	0.00388867	0.00348363	0.0101285	0.00357719	0.00466361	0.986804	0.985326	0.988339	0.990109	0.978718	0.986487	0.986101	0.988396	0.979846	0.987216
5000	0.00827081	0.00261373	0.00523762	0.00534391	0.00724221	0.00388496	0.00384683	0.0122315	0.00426881	0.00458636	0.98621	0.984735	0.98778	0.989836	0.978273	0.985159	0.984897	0.987753	0.978988	0.986769
5100	0.00763882	0.0025688	0.00494508	0.00523295	0.00645824	0.00402774	0.00403155	0.0133386	0.00449262	0.00487276	0.98548	0.984314	0.987472	0.989282	0.97728	0.984465	0.984057	0.987128	0.977666	0.985979
5200	0.00759761	0.003075	0.00522176	0.00577097	0.00607219	0.00392584	0.00443085	0.0154184	0.00455584	0.0049141	0.984757	0.983984	0.987035	0.988841	0.975295	0.983837	0.982996	0.986331	0.97676	0.985232
5300	0.00742592	0.00341277	0.00513209	0.00601897	0.00625095	0.00420537	0.00458022	0.0162203	0.00447982	0.00480048	0.984112	0.983415	0.986115	0.988175	0.973975	0.982645	0.982718	0.985452	0.974786	0.984669
5400	0.00697127	0.00355425	0.00529567	0.00602056	0.00757994	0.00443373	0.00461233	0.0157528	0.00431434	0.00442829	0.983276	0.982891	0.985762	0.988096	0.972985	0.981758	0.981137	0.984144	0.972913	0.984132
5500	0.00703129	0.00335443	0.00519793	0.00659287	0.00733791	0.00482132	0.00470904	0.0179994	0.00418367	0.00489082	0.982558	0.982418	0.985676	0.987649	0.972051	0.980776	0.979874	0.983248	0.971289	0.983274
5600	0.00787163	0.00348361	0.00508005	0.00732522	0.00744349	0.00427982	0.00502229	0.0190703	0.00442398	0.00497481	0.981774	0.981792	0.985041	0.986979	0.970927	0.979962	0.978322	0.982356	0.969121	0.982531
5700	0.00798564	0.00386765	0.00542612	0.00687715	0.00814637	0.00379673	0.0048188	0.0202292	0.00470592	0.00503531	0.98094	0.981234	0.984057	0.986391	0.969768	0.979891	0.976639	0.981281	0.966937	0.982781
5800	0.00822903	0.00388731	0.00547617	0.00747597	0.00823683	0.00383653	0.00433154	0.0207089	0.00442869	0.00494884	0.980245	0.98048	0.983385	0.985936	0.968944	0.979306	0.975451	0.980315	0.964753	0.981941
5900	0.00809751	0.00413653	0.00583579	0.00771167	0.00810658	0.00431276	0.00385375	0.0247148	0.00416141	0.00479128	0.979232	0.980024	0.982579	0.98547	0.967316	0.978921	0.974176	0.979342	0.962739	0.981174
6000	0.00869731	0.00381847	0.00589708	0.00678767	0.00857945	0.00439776	0.00388472	0.025606	0.0039974	0.00498522	0.978305	0.979477	0.981393	0.985023	0.96678	0.977827	0.972294	0.977934	0.960205	0.980383
6100	0.00959098	0.00381706	0.00563876	0.00714223	0.0096043	0.00414411	0.00423578	0.0258998	0.00432575	0.00490669	0.977435	0.978595	0.980373	0.984522	0.965864	0.976887	0.970924	0.976519	0.95896	0.979733
6200	0.00975738	0.0038713	0.00594589	0.00744908	0.0106047	0.00433713	0.00423363	0.0263094	0.00434293	0.00553114	0.976459	0.977639	0.979186	0.983547	0.964305	0.976391	0.969207	0.975873	0.957086	0.979346
6300	0.0101554	0.00384898	0.00629124	0.00738218	0.0111251	0.00435706	0.00430377	0.0279535	0.00443876	0.00549252	0.975366	0.97705	0.978305	0.982868	0.962941	0.975357	0.967532	0.975532	0.955737	0.978637
6400	0.0105348	0.00428897	0.00629822	0.00709093	0.0111606	0.00381804	0.00456678	0.0290134	0.00408435	0.00605892	0.974739	0.976086	0.978375	0.982369	0.962145	0.974412	0.965503	0.974086	0.954384	0.97757
6500	0.0101219	0.00409211	0.00642558	0.00744456	0.0118614	0.00394348	0.00408858	0.0312149	0.00424805	0.00575907	0.97371	0.97499	0.977374	0.981331	0.96115	0.973267	0.964381	0.973061	0.952446	0.976508
6600	0.0106305	0.00394969	0.00618247	0.00889488	0.0127686	0.00408418	0.00417962	0.033051	0.00419281	0.00594026	0.972986	0.974305	0.976246	0.98043	0.959656	0.971972	0.962008	0.971249	0.950419	0.975411
6700	0.0104663	0.00430886	0.00676759	0.00852275	0.0121391	0.00397421	0.00457419	0.0348229	0.00448455	0.00603763	0.971983	0.974026	0.975193	0.979043	0.958609	0.969474	0.960662	0.970438	0.947989	0.974846
6800	0.0104861	0.00434731	0.00746457	0.00869553	0.0124157	0.00449072	0.0044102	0.0363932	0.00446034	0.00586624	0.971089	0.973698	0.97414	0.978395	0.957909	0.967937	0.958678	0.968408	0.945427	0.974462
6900	0.0106262	0.00470526	0.00739346	0.00841441	0.0136982	0.00470521	0.00437133	0.0369669	0.00580299	0.00690905	0.970359	0.972513	0.973396	0.976201	0.956764	0.966261	0.956569	0.966586	0.943977	0.973925
7000	0.0103293	0.00490873	0.00714177	0.009415	0.0139875	0.00433846	0.0043193	0.0391106	0.00598941	0.00668038	0.969906	0.971552	0.972491	0.975355	0.955657	0.963673	0.955247	0.964261	0.942357	0.97333
7100	0.0103169	0.00510008	0.0074997	0.00933181	0.0154575	0.00427467	0.00449601	0.0422444	0.00615809	0.00711778	0.968729	0.970361	0.971618	0.974161	0.954446	0.961387	0.953398	0.963128	0.939806	0.972981
7200	0.0104673	0.00562771	0.00729261	0.0105981	0.0160458	0.00470882	0.00455817	0.0445866	0.00623843	0.00698703	0.967578	0.968758	0.971106	0.97327	0.953541	0.958683	0.951707	0.960762	0.9386	0.971931
7300	0.010133	0.00572212	0.00711781	0.0108678	0.0170227	0.00453569	0.00461163	0.0450841	0.0065659	0.0070481	0.966562	0.967789	0.969974	0.972145	0.952083	0.95659	0.950195	0.959441	0.935967	0.971206
7400	0.00995352	0.005382	0.00645662	0.011165	0.0171019	0.00418211	0.00478058	0.0487061	0.00633906	0.00711581	0.9662	0.966472	0.96836	0.970451	0.950702	0.955086	0.947765	0.956765	0.934265	0.970247
7500	0.00963593	0.00544708	0.00628126	0.0117223	0.0175537	0.00470785	0.00517759	0.0487954	0.00590614	0.00674231	0.965085	0.966049	0.967314	0.970156	0.948932	0.952634	0.946032	0.954437	0.932603	0.969419
7600	0.0101945	0.00512193	0.00681934	0.0113584	0.0193447	0.00468432	0.00463587	0.0497269	0.00613793	0.00621464	0.964442	0.965682	0.966432	0.96878	0.948166	0.949104	0.944019	0.952285	0.93093	0.968387
7700	0.0104872	0.00508732	0.00709958	0.0115008	0.018976	0.00464382	0.00457947	0.051719	0.0063992	0.00583094	0.963628	0.965142	0.965423	0.967583	0.947228	0.945969	0.942572	0.950377	0.928863	0.967738
7800	0.0112721	0.00534843	0.00700679	0.0128508	0.0185869	0.00495833	0.0046584	0.0544758	0.00677643	0.00591249	0.962841	0.964576	0.964178	0.966323	0.946318	0.943987	0.941145	0.949297	0.926713	0.966781
7900	0.011561	0.00564256	0.00756053	0.0139803	0.0203187	0.00471736	0.00506983	0.0567192	0.00574027	0.0057118	0.961159	0.963626	0.962439	0.964725	0.945158	0.940911	0.939287	0.947451	0.924685	0.966401
8000	0.0123145	0.00575809	0.00735646	0.0149029	0.0215803	0.00502813	0.00502615	0.0574078	0.00590557	0.00581796	0.960739	0.962672	0.961559	0.962293	0.944212	0.937508	0.937146	0.946125	0.922591	0.965521
8100	0.0131483	0.00526262	0.00744938	0.0153426	0.0225885	0.00531112	0.00606216	0.0591523	0.00683803	0.00583184	0.960061	0.961496	0.960117	0.960109	0.942848	0.934303	0.935177	0.944003	0.921484	0.964826
8200	0.0140708	0.00549161	0.00741617	0.0176413	0.0219875	0.00567844	0.00595008	0.0616811	0.00725966	0.00607049	0.959307	0.960342	0.958974	0.95791	0.94224	0.931201	0.933427	0.942214	0.920451	0.964457
8300	0.01477	0.00573351	0.00765971	0.0194508	0.0226921	0.00563324	0.00647176	0.064634	0.00705969	0.00655163	0.958625	0.960165	0.95787	0.954425	0.941846	0.927643	0.932025	0.940366	0.919465	0.963626
8400	0.0139807	0.00553349	0.00767438	0.0212042	0.0233029	0.00587904	0.00711098	0.0656786	0.00628366	0.00677988	0.957327	0.959249	0.957604	0.950914	0.940809	0.924669	0.930395	0.938972	0.917354	0.963223
8500	0.0134999	0.00526917	0.00773834	0.0224489	0.0225848	0.00591638	0.00745109	0.0653096	0.00642093	0.00671466	0.956477	0.95853	0.956232	0.947512	0.939722	0.921722	0.928344	0.936541	0.91597	0.961981
8600	0.0140184	0.00539423	0.00796058	0.0244086	0.0231584	0.00651077	0.00841625	0.0673385	0.00648564	0.00652642	0.956467	0.956939	0.955254	0.943438	0.938493	0.918591	0.926733	0.934174	0.914902	0.961443
8700	0.0145378	0.00572241	0.00860667	0.0261237	0.0233454	0.00611029	0.00848168	0.069425	0.00656024	0.00697423	0.95568	0.955369	0.954463	0.939337	0.937279	0.915521	0.92518	0.93199	0.913995	0.960801
8800	0.0147142	0.00547017	0.00938586	0.0277492	0.0235508	0.00564093	0.0092141	0.0732651	0.00707475	0.00763524	0.955441	0.954637	0.953555	0.935698	0.936517	0.91316	0.925131	0.929537	0.912536	0.960123
8900	0.0155905	0.00572292	0.00955977	0.0322711	0.0233087	0.0056883	0.00963723	0.0791206	0.00707063	0.00778778	0.955253	0.954153	0.952341	0.933566	0.935782	0.910128	0.923968	0.927275	0.911078	0.959801
9000	0.0167129	0.00611512	0.00971939	0.0325099	0.0239376	0.00556427	0.00999483	0.0840231	0.00731668	0.0079988	0.954562	0.952814	0.950337	0.928717	0.935546	0.907734	0.921497	0.924645	0.909819	0.958358
9100	0.0163625	0.00623996	0.010618	0.0373276	0.0238149	0.00551458	0.0104411	0.0890891	0.00652045	0.00762059	0.95372	0.951123	0.949006	0.924956	0.934421	0.904829	0.920378	0.922664	0.909127	0.957219
9200	0.0185511	0.00568045	0.0108401	0.0411232	0.024245	0.00557331	0.0100946	0.0951492	0.00665783	0.00721577	0.953084	0.949807	0.947925	0.922176	0.933481	0.902384	0.918875	0.920918	0.908548	0.956409
9300	0.019263	0.00527941	0.0100528	0.0463626	0.0238394	0.0055401	0.0100062	0.101035	0.00663324	0.0081576	0.952193	0.948862	0.947405	0.918487	0.932943	0.899151	0.917538	0.919459	0.907978	0.955119
9400	0.0198861	0.00530004	0.00982587	0.0524537	0.0236851	0.0057515	0.0100743	0.10918	0.0060833	0.00876713	0.95154	0.948033	0.946652	0.916348	0.931616	0.897099	0.915614	0.917293	0.907995	0.954305
9500	0.0209962	0.0057216	0.00976915	0.0576161	0.0251584	0.00595874	0.0103791	0.115153	0.00594071	0.00834581	0.950822	0.946946	0.945712	0.9142	0.930426	0.894581	0.915591	0.915258	0.907746	0.952752
9600	0.0226462	0.00573487	0.00988721	0.0632431	0.0262387	0.00571019	0.0114879	0.122943	0.00601218	0.00878666	0.949721	0.945955	0.944508	0.911267	0.929954	0.892409	0.914584	0.913108	0.906659	0.95104
9700	0.024159	0.00567584	0.00966029	0.0679734	0.0265376	0.0055002	0.01076	0.129643	0.00628437	0.0086488	0.949025	0.944664	0.943431	0.908036	0.929417	0.890006	0.914174	0.910877	0.905141	0.950083
9800	0.0252674	0.00599541	0.010755	0.0746964	0.0274168	0.00646463	0.0110052	0.133833	0.00659354	0.00810306	0.948342	0.944475	0.942901	0.903964	0.928606	0.888151	0.913336	0.90883	0.903736	0.949524
9900	0.0274412	0.00672715	0.010969	0.0812008	0.0287415	0.00649292	0.0118469	0.137927	0.00659051	0.00861442	0.947556	0.943324	0.942599	0.900777	0.927567	0.885557	0.912675	0.906576	0.903014	0.948701
10000	0.0280183	0.00656484	0.0116712	0.0877215	0.0293354	0.00682391	0.0126068	0.14128	0.00664082	0.00922907	0.946679	0.942343	0.941776	0.897642	0.926597	0.883256	0.91113	0.905142	0.902315	0.947222
10100	0.0283282	0.00635596	0.0117031	0.0945801	0.0299252	0.00695857	0.015759	0.144682	0.00653162	0.0100101	0.945951	0.941884	0.940847	0.895217	0.925369	0.882261	0.910464	0.904067	0.901495	0.946222
10200	0.0293693	0.00673676	0.0108433	0.104167	0.0302738	0.00702259	0.0162202	0.147891	0.0071222	0.010008	0.944604	0.940868	0.940342	0.892636	0.924566	0.881283	0.910128	0.903511	0.900079	0.944797
10300	0.0315374	0.00663399	0.0106764	0.11098	0.0306896	0.00742086	0.0185792	0.151999	0.00691022	0.0104999	0.944641	0.93962	0.939022	0.89012	0.923616	0.879468	0.908683	0.901631	0.899361	0.94306
10400	0.0331989	0.00706834	0.011189	0.113191	0.0309267	0.00764955	0.020102	0.155424	0.00732116	0.0105719	0.944236	0.938378	0.938545	0.887727	0.922041	0.878502	0.908167	0.900395	0.898572	0.942047
10500	0.0326698	0.00698423	0.0108534	0.116741	0.0316038	0.00770181	0.0194215	0.158295	0.00728423	0.0107773	0.943611	0.938298	0.937907	0.886657	0.921171	0.877622	0.906967	0.898581	0.897067	0.940522
10600	0.0337452	0.00716723	0.0120191	0.118988	0.0316912	0.00776852	0.0200544	0.16047	0.00753629	0.0106142	0.942891	0.937073	0.93744	0.884949	0.920232	0.877204	0.905816	0.896626	0.896336	0.939902
10700	0.0348419	0.00716584	0.0120432	0.121162	0.0337468	0.00755899	0.0224528	0.164836	0.00716009	0.0109954	0.941495	0.936395	0.936666	0.882031	0.918342	0.876318	0.904929	0.895085	0.895888	0.938785
10800	0.0385282	0.0071554	0.0130087	0.122365	0.0358005	0.00785148	0.0242153	0.171974	0.00787418	0.0121266	0.941378	0.935862	0.935892	0.879519	0.917607	0.875341	0.904683	0.893022	0.894925	0.937859
10900	0.0399365	0.00722664	0.0134256	0.122917	0.0382198	0.00803689	0.0273832	0.179243	0.00892708	0.012657	0.940403	0.935331	0.9344	0.878244	0.916546	0.874091	0.903839	0.890437	0.893661	0.935992
11000	0.0422488	0.00728315	0.0140527	0.123359	0.0387219	0.00851956	0.0307684	0.185181	0.00906277	0.0125776	0.939694	0.934359	0.934042	0.875983	0.915897	0.873446	0.903153	0.889118	0.893299	0.93466
11100	0.0462575	0.00793539	0.014201	0.124906	0.0411587	0.00921039	0.0322024	0.189729	0.00913619	0.0124151	0.938754	0.933458	0.93269	0.874204	0.914426	0.872759	0.902397	0.888576	0.892663	0.933332
11200	0.0477809	0.00781898	0.0140667	0.125241	0.043741	0.00992321	0.031857	0.193697	0.00948242	0.0124366	0.938039	0.932151	0.931425	0.87246	0.913838	0.871539	0.901788	0.88775	0.89184	0.93234
11300	0.0491392	0.00787595	0.0146274	0.126817	0.0441146	0.0108382	0.0346937	0.197722	0.0101215	0.0125032	0.937279	0.930839	0.930915	0.870495	0.913006	0.870884	0.901641	0.88609	0.891118	0.930668
11400	0.0489951	0.00789501	0.0148335	0.127275	0.0455947	0.0108177	0.034937	0.199824	0.00991721	0.0126192	0.936935	0.93068	0.928845	0.868952	0.911972	0.870107	0.900594	0.884483	0.890519	0.929013
11500	0.0525907	0.00797207	0.0152083	0.129386	0.0476952	0.0103255	0.0362947	0.202594	0.0113628	0.0125231	0.936209	0.929638	0.928014	0.867144	0.912024	0.869394	0.9002	0.883342	0.889932	0.928194
11600	0.0555229	0.00771981	0.0154323	0.131082	0.0501734	0.0107154	0.0381292	0.204968	0.0118607	0.012004	0.935372	0.928694	0.927034	0.86631	0.910818	0.868514	0.899345	0.881807	0.889277	0.926904
11700	0.0546912	0.00760954	0.0158635	0.134112	0.0533551	0.0112738	0.0420627	0.207879	0.0123786	0.0128255	0.93436	0.92844	0.925709	0.865088	0.909696	0.868103	0.898691	0.880574	0.888887	0.925528
11800	0.0581455	0.00745876	0.0162856	0.140293	0.0557628	0.0113143	0.0443378	0.211616	0.0129978	0.013448	0.932898	0.927262	0.92497	0.86329	0.908652	0.866584	0.898124	0.878275	0.888433	0.923762
11900	0.0604214	0.00720763	0.0163291	0.15209	0.0567091	0.0110286	0.0469052	0.215016	0.0143022	0.0134787	0.931363	0.926401	0.923801	0.861591	0.908036	0.866088	0.897864	0.877999	0.887534	0.922225
12000	0.0623566	0.00713492	0.01742	0.169605	0.0558857	0.01071	0.0478904	0.217292	0.0147782	0.0142199	0.930412	0.925602	0.922535	0.860017	0.906841	0.865195	0.897705	0.877225	0.886692	0.921073
12100	0.0674124	0.00743206	0.017903	0.183377	0.0564917	0.0113645	0.0519508	0.220667	0.0145211	0.0148599	0.928756	0.924851	0.921647	0.859116	0.905064	0.864164	0.897592	0.876614	0.886725	0.919302
12200	0.0694216	0.00687732	0.0177369	0.194008	0.0595387	0.0114541	0.0547822	0.223454	0.0152556	0.0145633	0.927973	0.923583	0.92038	0.858149	0.904537	0.863029	0.897363	0.875146	0.886356	0.918228
12300	0.0711518	0.00757947	0.0181482	0.201776	0.0626689	0.0112728	0.0593559	0.227689	0.0151128	0.0147569	0.926928	0.92249	0.919204	0.85726	0.904214	0.862446	0.896726	0.873589	0.886255	0.917311
12400	0.0753756	0.00825269	0.0187856	0.20539	0.0641671	0.0106617	0.0652373	0.230967	0.0159809	0.0154271	0.925253	0.921694	0.917149	0.856119	0.903305	0.862017	0.89631	0.872686	0.885682	0.915871
12500	0.081102	0.00890684	0.0185285	0.211007	0.065069	0.0113025	0.0729404	0.233787	0.0172467	0.0160922	0.923978	0.921233	0.915829	0.855345	0.90309	0.860846	0.895922	0.871293	0.884571	0.914789
12600	0.0830742	0.00982019	0.018487	0.214825	0.067607	0.0112128	0.0773071	0.237596	0.017229	0.0169473	0.922908	0.920644	0.914833	0.854453	0.902332	0.86014	0.896104	0.87005	0.88356	0.913537
12700	0.0863349	0.00956415	0.0190798	0.217041	0.0677322	0.0116017	0.0785508	0.240487	0.0189088	0.0173775	0.920829	0.920121	0.913697	0.852465	0.901659	0.859584	0.895407	0.868011	0.883309	0.911587
12800	0.0902898	0.00963501	0.0189665	0.21899	0.0688056	0.012076	0.0829983	0.243951	0.0202699	0.0168839	0.920316	0.918783	0.912018	0.851983	0.900916	0.85944	0.894982	0.8675	0.882855	0.910011
12900	0.0932944	0.0103097	0.01804	0.220738	0.0712288	0.0126545	0.0859568	0.245992	0.0207968	0.0172258	0.918529	0.918724	0.911175	0.851148	0.899999	0.858267	0.894165	0.865216	0.88241	0.908308
13000	0.0953892	0.0113797	0.0183358	0.222831	0.0738106	0.0135456	0.0902133	0.247593	0.0214778	0.0164431	0.917018	0.917623	0.910483	0.850119	0.898286	0.857248	0.893488	0.863933	0.881481	0.90718
13100	0.0981408	0.0117923	0.019163	0.224558	0.0757578	0.013637	0.0947484	0.25012	0.0238578	0.0158714	0.915155	0.916806	0.908698	0.849119	0.897894	0.856763	0.892777	0.862794	0.880908	0.905327
13200	0.100659	0.0127444	0.0190581	0.226735	0.0767978	0.0129453	0.0997981	0.252572	0.0240739	0.0160088	0.914521	0.916544	0.90736	0.847734	0.896535	0.856528	0.892357	0.861487	0.880455	0.903418
13300	0.103291	0.0133057	0.0187289	0.229581	0.0796421	0.0140987	0.103546	0.255104	0.0249365	0.0172637	0.912893	0.915471	0.905408	0.846236	0.895483	0.855125	0.892014	0.860475	0.879203	0.902338
13400	0.109217	0.014796	0.0190235	0.232742	0.079582	0.0156181	0.107627	0.258021	0.0256241	0.0166374	0.911356	0.914579	0.903698	0.845167	0.894268	0.854161	0.891585	0.859865	0.877819	0.9009
13500	0.114319	0.01459	0.0193188	0.23627	0.0825353	0.0156907	0.112827	0.26073	0.0273606	0.0172139	0.909146	0.913541	0.901643	0.844006	0.893078	0.85314	0.890973	0.858794	0.876855	0.899572
13600	0.118579	0.0157236	0.019348	0.238548	0.0858351	0.0166131	0.119693	0.261852	0.0269146	0.0184476	0.90676	0.912623	0.901022	0.842662	0.891432	0.852129	0.890777	0.857628	0.875606	0.898476
13700	0.124623	0.0174866	0.0184125	0.242215	0.088972	0.018284	0.133648	0.26319	0.0288349	0.0193397	0.904957	0.912001	0.900031	0.840795	0.890433	0.851255	0.890438	0.856428	0.874125	0.896875
13800	0.127564	0.01851	0.0185803	0.247604	0.0909431	0.0187951	0.159426	0.264347	0.0286926	0.0198265	0.903093	0.910789	0.897781	0.839231	0.888685	0.850206	0.889609	0.855364	0.873134	0.894902
13900	0.130944	0.0187683	0.0193762	0.25167	0.0943743	0.0202847	0.186795	0.265474	0.0305189	0.0201726	0.901509	0.910092	0.89669	0.838249	0.887107	0.848952	0.888858	0.853928	0.872047	0.893297
14000	0.136181	0.0193473	0.0197855	0.255906	0.0969129	0.0199549	0.206794	0.267348	0.0308863	0.0207723	0.900188	0.909255	0.894962	0.836864	0.885699	0.847818	0.888229	0.852718	0.870527	0.892206
14100	0.141629	0.0191541	0.0200967	0.260953	0.0992208	0.0201309	0.217077	0.267937	0.0322893	0.0223598	0.898516	0.907814	0.892434	0.83545	0.884092	0.846018	0.887893	0.85173	0.869426	0.890902
14200	0.150529	0.0196718	0.020914	0.265657	0.101734	0.0212388	0.220593	0.269477	0.0339398	0.0236613	0.89621	0.906984	0.891025	0.832676	0.883019	0.844561	0.886884	0.850419	0.868406	0.889189
14300	0.166184	0.0202149	0.0215195	0.270681	0.104362	0.022932	0.222646	0.271255	0.035676	0.0241142	0.894808	0.905957	0.889758	0.831769	0.881576	0.843989	0.886372	0.849341	0.867585	0.887793
14400	0.196127	0.0210318	0.0218195	0.272846	0.105988	0.0247516	0.225134	0.272058	0.0368496	0.0240611	0.892476	0.90467	0.888003	0.83104	0.880635	0.84162	0.885691	0.848705	0.86638	0.88558
14500	0.218863	0.0224518	0.0234996	0.275252	0.107739	0.0263684	0.226539	0.271315	0.0367396	0.0229384	0.891547	0.905048	0.885799	0.828824	0.879244	0.840041	0.885332	0.847542	0.864802	0.884292
14600	0.226886	0.0247295	0.0247861	0.277427	0.111713	0.0279892	0.227676	0.271038	0.0389632	0.0235666	0.889722	0.904415	0.883677	0.827424	0.878303	0.839289	0.884882	0.846301	0.863677	0.882726
14700	0.235533	0.0267664	0.0258126	0.281559	0.114971	0.0280592	0.229058	0.272754	0.0397583	0.024172	0.888525	0.903639	0.882186	0.827535	0.877701	0.837287	0.884378	0.845753	0.863235	0.880969
14800	0.23946	0.0270734	0.0259805	0.283753	0.119911	0.029692	0.22976	0.274346	0.0440788	0.0241319	0.886639	0.902454	0.880476	0.825386	0.877192	0.834587	0.883296	0.844653	0.861928	0.879928
14900	0.241962	0.0268833	0.0253125	0.286184	0.125002	0.0318208	0.230379	0.275004	0.0440587	0.0253841	0.885288	0.901547	0.879196	0.823934	0.876066	0.833342	0.88231	0.843796	0.861141	0.878775
15000	0.244948	0.0266366	0.023815	0.288718	0.129035	0.0333559	0.231507	0.276211	0.0455541	0.0255595	0.884107	0.901074	0.877738	0.822235	0.874706	0.832549	0.882105	0.842417	0.859976	0.876713
15100	0.24815	0.0271353	0.0242375	0.292029	0.136835	0.0360217	0.233107	0.276752	0.0490503	0.0264432	0.882534	0.90035	0.875974	0.820503	0.874046	0.83143	0.88158	0.841209	0.858623	0.874701
15200	0.250282	0.0287439	0.0251105	0.292044	0.147156	0.0404948	0.234193	0.276819	0.0500808	0.0279022	0.880126	0.899406	0.874326	0.818719	0.873482	0.829559	0.88095	0.840143	0.857467	0.873132
15300	0.252659	0.0297822	0.0257494	0.294263	0.157245	0.0450754	0.235316	0.278107	0.050539	0.0293694	0.878938	0.898886	0.872781	0.816653	0.872354	0.828223	0.880204	0.83968	0.856376	0.87099
15400	0.254529	0.0295756	0.0260431	0.296525	0.164311	0.0495854	0.236691	0.279148	0.0538591	0.0292549	0.877105	0.898435	0.870902	0.814619	0.870655	0.827133	0.879178	0.83903	0.854944	0.869434
15500	0.255543	0.0295659	0.0265885	0.298535	0.171979	0.0571651	0.237407	0.280384	0.0577626	0.0301421	0.875671	0.898048	0.869837	0.812912	0.869693	0.825549	0.878238	0.838198	0.853689	0.867556
15600	0.257811	0.0307586	0.0270847	0.29949	0.178357	0.0635463	0.239079	0.280772	0.05848	0.0311454	0.873625	0.897255	0.867726	0.810337	0.868112	0.823736	0.877396	0.836959	0.852845	0.866051
15700	0.259043	0.0312677	0.0274933	0.300869	0.186532	0.0717213	0.240712	0.281853	0.0616066	0.0319833	0.871833	0.896401	0.865373	0.809204	0.86742	0.821743	0.87642	0.835663	0.85146	0.865461
15800	0.260463	0.032594	0.0280026	0.303126	0.193473	0.0777131	0.241374	0.283236	0.0622024	0.0321446	0.870008	0.895465	0.86419	0.807584	0.865676	0.820427	0.875609	0.833921	0.850088	0.863747
15900	0.261904	0.0327796	0.0286325	0.305052	0.199692	0.0872497	0.242352	0.284335	0.064334	0.0330061	0.867806	0.89462	0.862623	0.805931	0.864159	0.81897	0.874994	0.832951	0.848108	0.862167
16000	0.263032	0.0355516	0.0292654	0.306588	0.204057	0.101551	0.243683	0.285248	0.0655924	0.0321198	0.866421	0.89413	0.860468	0.804268	0.862833	0.817832	0.87471	0.832143	0.847632	0.860777
16100	0.265024	0.0366495	0.0315034	0.307587	0.207685	0.110291	0.24588	0.286295	0.0682551	0.0352539	0.865411	0.894435	0.859516	0.803127	0.860866	0.816384	0.874192	0.830792	0.846087	0.858247
16200	0.266541	0.0365679	0.0318913	0.308092	0.211711	0.117648	0.248054	0.287223	0.0693725	0.0366743	0.86365	0.893182	0.857657	0.800891	0.859697	0.815137	0.873374	0.829088	0.84444	0.856534
16300	0.268192	0.0378007	0.0317776	0.309095	0.214931	0.126612	0.249543	0.288561	0.0722899	0.0382132	0.862445	0.892099	0.856266	0.798576	0.85837	0.813511	0.872625	0.827677	0.843163	0.855177
16400	0.270297	0.0392236	0.0321533	0.310812	0.217176	0.133599	0.250954	0.289321	0.0746065	0.0398904	0.860819	0.891421	0.855463	0.797103	0.856828	0.810582	0.872083	0.82608	0.842266	0.852973
16500	0.272114	0.0390896	0.0334037	0.311832	0.219081	0.137708	0.251727	0.290532	0.077364	0.0437185	0.859452	0.890597	0.853579	0.795568	0.855289	0.808534	0.871929	0.825171	0.841056	0.8508
16600	0.274742	0.0407268	0.0352115	0.312327	0.221932	0.141113	0.2532	0.291488	0.0798521	0.0453966	0.857776	0.889714	0.852748	0.794968	0.854016	0.807025	0.871294	0.823554	0.839947	0.849254
16700	0.276847	0.0424197	0.0360152	0.313329	0.224071	0.144122	0.25448	0.29301	0.0818951	0.0456844	0.856272	0.889009	0.851913	0.793396	0.851945	0.806391	0.871119	0.822501	0.839238	0.847427
16800	0.27776	0.0416618	0.0366506	0.314332	0.225804	0.144818	0.25595	0.293518	0.0840086	0.0462603	0.854264	0.888265	0.850141	0.79199	0.850306	0.804595	0.87065	0.821454	0.837847	0.845759
16900	0.278724	0.042123	0.03591	0.314826	0.226603	0.147627	0.258996	0.294207	0.0859957	0.0464324	0.853153	0.887882	0.849466	0.79103	0.848166	0.802305	0.870327	0.820787	0.837479	0.844255
17000	0.280063	0.0436316	0.0369383	0.315078	0.227417	0.150463	0.260309	0.295822	0.0874184	0.0474842	0.852177	0.887746	0.848974	0.789556	0.845953	0.800245	0.870101	0.819779	0.836395	0.843037
17100	0.281402	0.0457917	0.0373184	0.315277	0.229605	0.151589	0.261213	0.297197	0.0894968	0.0497974	0.850615	0.886594	0.847714	0.788649	0.844068	0.798837	0.868924	0.817638	0.835067	0.841661
17200	0.282146	0.0457175	0.0370431	0.316297	0.231077	0.154389	0.262422	0.29777	0.0910325	0.049293	0.84976	0.885841	0.846659	0.787899	0.842894	0.796089	0.867858	0.814926	0.833963	0.839647
17300	0.283114	0.0477289	0.0380428	0.318203	0.232424	0.157665	0.263475	0.298208	0.0921445	0.0497911	0.84821	0.884372	0.845761	0.786898	0.841999	0.794351	0.868027	0.813349	0.833112	0.838468
17400	0.284163	0.0484204	0.0377008	0.319628	0.234533	0.159805	0.26593	0.299584	0.0936042	0.0528671	0.84752	0.883921	0.844622	0.785957	0.839501	0.792281	0.867236	0.811871	0.832187	0.836966
17500	0.284902	0.0476258	0.0370936	0.320671	0.237468	0.161613	0.267754	0.30051	0.0954195	0.053687	0.846424	0.882962	0.843758	0.784758	0.836676	0.790312	0.86644	0.810078	0.830256	0.836134
17600	0.285664	0.0485973	0.0372885	0.321107	0.238354	0.164579	0.269267	0.302267	0.0959624	0.0525519	0.845031	0.88248	0.841754	0.783372	0.834352	0.788283	0.865786	0.808731	0.82916	0.834689
17700	0.287385	0.0486661	0.03729	0.321489	0.240799	0.16853	0.270076	0.302849	0.0986212	0.0536435	0.844106	0.88085	0.840645	0.782446	0.833064	0.785919	0.865003	0.806634	0.827484	0.833431
17800	0.287701	0.0501947	0.0377961	0.321602	0.242527	0.174232	0.271991	0.304398	0.102897	0.0562133	0.843186	0.879699	0.840506	0.781134	0.831169	0.783233	0.864356	0.805184	0.826412	0.832278
17900	0.288822	0.050868	0.0390944	0.322313	0.24445	0.182195	0.273254	0.306082	0.105614	0.0577343	0.842713	0.878678	0.839246	0.77976	0.828421	0.780929	0.863708	0.803287	0.825876	0.831427
18000	0.28942	0.0530769	0.0390917	0.322289	0.246679	0.190108	0.275078	0.306958	0.111954	0.0601612	0.842046	0.877806	0.837919	0.779429	0.826309	0.779732	0.862605	0.801177	0.82414	0.830347
18100	0.290356	0.0556933	0.0387541	0.323623	0.249813	0.198479	0.276128	0.309915	0.118756	0.0612121	0.841058	0.877625	0.836234	0.778139	0.823359	0.776911	0.861695	0.800393	0.823559	0.829182
18200	0.291576	0.0579922	0.0387	0.323304	0.25374	0.205039	0.277367	0.311403	0.128358	0.0619766	0.839586	0.876329	0.834721	0.777446	0.820517	0.774818	0.860064	0.798289	0.823089	0.827887
18300	0.292464	0.0605994	0.038397	0.324252	0.256154	0.214118	0.279395	0.311767	0.142502	0.0636053	0.839435	0.875446	0.833149	0.776066	0.817976	0.773124	0.858784	0.795471	0.822311	0.826499
18400	0.293421	0.0609286	0.0391128	0.324445	0.258436	0.221293	0.27978	0.312811	0.158293	0.0640298	0.839145	0.874086	0.831408	0.775514	0.81624	0.771719	0.857517	0.792923	0.821476	0.825738
18500	0.293667	0.0633168	0.0406263	0.324639	0.260593	0.227184	0.281397	0.313033	0.170858	0.0659423	0.838769	0.873551	0.830414	0.774257	0.814574	0.770409	0.856926	0.790311	0.820438	0.825166
18600	0.294052	0.0650238	0.0420199	0.3243	0.263197	0.233775	0.283382	0.313238	0.178842	0.0669998	0.838147	0.872656	0.828664	0.773523	0.812181	0.769477	0.856529	0.787372	0.819634	0.824113
18700	0.295349	0.0689037	0.04266	0.324414	0.265242	0.239838	0.284882	0.314247	0.182979	0.0691533	0.837043	0.871699	0.827158	0.77301	0.810621	0.769	0.855367	0.784323	0.8182	0.822986
18800	0.296043	0.0690652	0.042903	0.325056	0.267388	0.244314	0.287747	0.315862	0.185712	0.0718302	0.836394	0.87068	0.825613	0.772938	0.806727	0.767651	0.854326	0.780839	0.817224	0.822241
18900	0.29717	0.0703098	0.0455601	0.326202	0.268831	0.249063	0.290742	0.316516	0.188096	0.0742981	0.835514	0.870102	0.82427	0.772406	0.803742	0.767028	0.853356	0.77857	0.816501	0.821143
19000	0.297539	0.0708329	0.045608	0.32674	0.270175	0.252781	0.292847	0.317658	0.189509	0.0763178	0.83496	0.869851	0.823413	0.770945	0.801678	0.765672	0.852086	0.774757	0.815827	0.820589
19100	0.298466	0.072787	0.047512	0.327381	0.271057	0.254618	0.294023	0.317855	0.191443	0.076864	0.834219	0.869008	0.821849	0.770246	0.799422	0.764498	0.8513	0.770813	0.814395	0.819548
19200	0.298847	0.0716187	0.0485498	0.327346	0.274225	0.257681	0.294566	0.318784	0.192263	0.0802823	0.833143	0.867887	0.820907	0.769563	0.797345	0.763284	0.850599	0.768794	0.813382	0.818871
19300	0.299678	0.0735739	0.0503839	0.32812	0.276225	0.259662	0.295338	0.31855	0.194307	0.0825289	0.832833	0.866854	0.819518	0.769094	0.793794	0.761809	0.849238	0.766056	0.812637	0.818257
19400	0.301917	0.0763583	0.0520808	0.328473	0.277863	0.260862	0.296973	0.31894	0.197383	0.0838803	0.831778	0.865837	0.81861	0.768117	0.792038	0.7604	0.848448	0.762755	0.811539	0.817498
19500	0.305008	0.0785672	0.052649	0.328759	0.280425	0.262468	0.299028	0.319358	0.199971	0.086276	0.831118	0.864649	0.817863	0.76738	0.789984	0.759397	0.847676	0.759698	0.810413	0.815703
19600	0.306854	0.0810086	0.0534464	0.329725	0.281717	0.263963	0.30046	0.319452	0.20325	0.0880083	0.830174	0.863133	0.816772	0.76696	0.787457	0.75743	0.846973	0.756315	0.809656	0.814548
19700	0.306971	0.0838005	0.0536114	0.33069	0.283708	0.265099	0.301395	0.320275	0.20626	0.0904653	0.829785	0.861362	0.815691	0.766141	0.785417	0.756233	0.845967	0.753143	0.809062	0.813828
19800	0.308216	0.0867501	0.0556138	0.331277	0.284766	0.265445	0.301729	0.321411	0.210026	0.0913916	0.829108	0.860268	0.81436	0.765715	0.783841	0.755608	0.844596	0.751525	0.808408	0.813113
19900	0.308823	0.0901262	0.0570334	0.331288	0.286216	0.265755	0.303269	0.32293	0.211841	0.0921539	0.828653	0.858962	0.813814	0.765381	0.782644	0.754712	0.844184	0.748879	0.807395	0.812018
20000	0.310292	0.0926375	0.0563914	0.330966	0.288135	0.266665	0.305195	0.323781	0.215256	0.0943948	0.828273	0.856934	0.813204	0.764691	0.780652	0.754252	0.84439	0.747128	0.806513	0.81112
20100	0.311251	0.0941498	0.058993	0.331897	0.289894	0.26725	0.306487	0.324303	0.219629	0.0965103	0.827755	0.855167	0.812598	0.763548	0.778527	0.752974	0.843251	0.744061	0.805025	0.810343
20200	0.312139	0.0970416	0.0594192	0.332337	0.291275	0.267201	0.306917	0.324837	0.222057	0.0990936	0.826793	0.85346	0.812151	0.762769	0.777653	0.751991	0.84282	0.74182	0.803995	0.809314
20300	0.313333	0.10016	0.0602126	0.332156	0.292998	0.267687	0.307349	0.324576	0.225736	0.0997945	0.826126	0.852381	0.811769	0.762124	0.776497	0.751001	0.841334	0.739696	0.801656	0.808187
20400	0.313525	0.101891	0.0611703	0.332381	0.294641	0.269385	0.308344	0.325291	0.229632	0.101078	0.824794	0.850268	0.810989	0.76103	0.774804	0.75052	0.83971	0.737669	0.800209	0.807671
20500	0.313605	0.104492	0.0629994	0.332704	0.295941	0.270337	0.308903	0.326284	0.231201	0.103498	0.824288	0.848947	0.810177	0.759631	0.773989	0.749689	0.837966	0.736434	0.79893	0.806675
20600	0.314981	0.105151	0.0649304	0.333541	0.298522	0.271825	0.309693	0.326557	0.232869	0.105729	0.823819	0.847363	0.809216	0.75865	0.772919	0.748719	0.836792	0.734946	0.797526	0.805971
20700	0.315727	0.107656	0.0657642	0.334285	0.299752	0.272397	0.310381	0.326484	0.235974	0.107783	0.822619	0.845896	0.807901	0.757876	0.771857	0.748079	0.83493	0.733004	0.796946	0.804883
20800	0.315329	0.108962	0.0671456	0.334998	0.301208	0.27269	0.311491	0.326406	0.238889	0.112493	0.822359	0.843346	0.807209	0.756877	0.770856	0.746867	0.835149	0.731307	0.79568	0.803931
20900	0.316072	0.111858	0.0678978	0.335189	0.301715	0.273663	0.312988	0.326552	0.24137	0.115192	0.8222	0.841913	0.806553	0.755919	0.76972	0.745388	0.833581	0.729311	0.794533	0.802962
21000	0.316802	0.114255	0.069657	0.334815	0.303784	0.274783	0.313964	0.327016	0.243755	0.120311	0.821591	0.841181	0.805438	0.755093	0.768427	0.744827	0.832333	0.728451	0.792932	0.801264
21100	0.317755	0.117019	0.0718319	0.334538	0.305506	0.274267	0.315306	0.327486	0.245378	0.12643	0.820805	0.840036	0.804328	0.754329	0.767739	0.743871	0.830938	0.726048	0.791562	0.80092
21200	0.318822	0.120043	0.0729743	0.334974	0.306093	0.275716	0.316318	0.328716	0.246574	0.132878	0.819987	0.838683	0.803539	0.753478	0.767046	0.742663	0.830221	0.725063	0.790221	0.799834
21300	0.31861	0.12561	0.0739174	0.334701	0.306273	0.275882	0.318031	0.328734	0.248263	0.137775	0.819186	0.837687	0.802237	0.751927	0.766126	0.741869	0.829059	0.723872	0.788855	0.799226
21400	0.319498	0.128418	0.075146	0.335077	0.306909	0.276682	0.31895	0.328942	0.249835	0.14446	0.818772	0.836943	0.801327	0.750992	0.765061	0.740935	0.828236	0.722806	0.787763	0.797801
21500	0.319391	0.132492	0.0764154	0.33601	0.307017	0.277873	0.319973	0.328381	0.251752	0.150775	0.818388	0.835076	0.800367	0.749398	0.764619	0.740519	0.827265	0.721899	0.78621	0.796825
21600	0.319362	0.13664	0.0783366	0.336691	0.307571	0.278904	0.320424	0.328027	0.253113	0.155891	0.817601	0.834047	0.798922	0.748507	0.763609	0.73965	0.826417	0.720488	0.784884	0.796127
21700	0.319442	0.140478	0.0800426	0.338143	0.308404	0.279695	0.320647	0.328398	0.255977	0.160114	0.817213	0.833401	0.798023	0.747726	0.763002	0.738633	0.825828	0.720703	0.783812	0.794838
21800	0.31976	0.145567	0.0798332	0.338481	0.309779	0.281216	0.321304	0.32954	0.258763	0.163377	0.817947	0.831381	0.797387	0.747477	0.763052	0.737532	0.825471	0.71974	0.782381	0.793437
21900	0.321133	0.151261	0.0816253	0.337787	0.311423	0.282979	0.323005	0.330043	0.261267	0.165993	0.81683	0.829812	0.796409	0.746218	0.762462	0.73654	0.824	0.718605	0.781072	0.792006
22000	0.321024	0.155983	0.0835201	0.338373	0.31238	0.28454	0.324191	0.329647	0.264853	0.169056	0.81628	0.828297	0.794911	0.745101	0.761974	0.735952	0.822618	0.717147	0.780854	0.791326
22100	0.320975	0.161004	0.0855942	0.338885	0.313184	0.284503	0.324385	0.330104	0.266462	0.172934	0.815668	0.826594	0.793799	0.743938	0.761479	0.735927	0.822207	0.716423	0.779011	0.790946
22200	0.321885	0.166417	0.0885247	0.33888	0.314161	0.285508	0.324543	0.330981	0.267912	0.176028	0.815012	0.825415	0.793513	0.742957	0.760795	0.735152	0.821195	0.71567	0.77802	0.789933
22300	0.321647	0.17024	0.0906737	0.338737	0.314778	0.286997	0.325036	0.331884	0.271788	0.179369	0.815046	0.824012	0.792174	0.741915	0.759821	0.734211	0.819626	0.714714	0.776618	0.78919
22400	0.322862	0.173555	0.0928663	0.339134	0.315231	0.288792	0.324998	0.333186	0.275315	0.181818	0.814763	0.82316	0.790836	0.740349	0.759147	0.734061	0.817946	0.713698	0.775684	0.788438
22500	0.32324	0.176688	0.0956809	0.339557	0.315926	0.289714	0.325245	0.333917	0.27659	0.184919	0.814307	0.821473	0.790001	0.739442	0.758892	0.733839	0.816992	0.712484	0.773958	0.787408
22600	0.323118	0.179131	0.0973105	0.339531	0.31738	0.291436	0.326002	0.334158	0.277563	0.190022	0.813804	0.820646	0.789139	0.738212	0.758719	0.733137	0.816334	0.710854	0.772383	0.786093
22700	0.324455	0.182686	0.100597	0.340106	0.318402	0.292699	0.326082	0.335223	0.280805	0.193138	0.813353	0.819803	0.788644	0.737188	0.758247	0.732378	0.814297	0.709518	0.770866	0.784859
22800	0.325251	0.183883	0.102037	0.341274	0.318995	0.293437	0.326717	0.335447	0.282436	0.196591	0.812452	0.818988	0.78806	0.735959	0.75745	0.731833	0.812712	0.708459	0.769521	0.783579
22900	0.326027	0.187783	0.103825	0.341095	0.319521	0.293964	0.327533	0.335673	0.283526	0.19974	0.811295	0.817703	0.787008	0.734434	0.756673	0.730716	0.811514	0.707334	0.767502	0.782691
23000	0.3274	0.192538	0.106728	0.341555	0.319516	0.294528	0.328328	0.336346	0.28425	0.204528	0.8113	0.816234	0.786331	0.733403	0.756319	0.730048	0.810177	0.706604	0.766041	0.782395
23100	0.328561	0.197242	0.111666	0.341708	0.319229	0.295953	0.329431	0.336905	0.286389	0.207809	0.810949	0.814621	0.785098	0.731961	0.755396	0.729337	0.80934	0.706058	0.764127	0.781566
23200	0.328709	0.201822	0.114851	0.342671	0.319785	0.297279	0.330017	0.337214	0.288074	0.210127	0.810226	0.812812	0.784166	0.730452	0.754712	0.728644	0.808869	0.704894	0.762261	0.779953
23300	0.329331	0.205414	0.117689	0.343108	0.319963	0.296879	0.330755	0.337848	0.288767	0.212031	0.809201	0.812259	0.783155	0.729014	0.754351	0.727624	0.80751	0.704628	0.76104	0.778939
23400	0.329539	0.209809	0.120517	0.343215	0.32061	0.297626	0.332078	0.338367	0.290515	0.213773	0.808343	0.811493	0.782933	0.72788	0.753808	0.726568	0.806675	0.703489	0.759564	0.77806
23500	0.330228	0.213638	0.123198	0.342981	0.321226	0.299404	0.333135	0.33993	0.292358	0.217599	0.807854	0.810401	0.781897	0.726247	0.753037	0.725048	0.805864	0.70255	0.757747	0.777443
23600	0.331566	0.217921	0.12638	0.343444	0.322016	0.300874	0.33331	0.341005	0.293184	0.220978	0.807068	0.809581	0.781411	0.725406	0.752362	0.724405	0.804902	0.701292	0.756657	0.77609
23700	0.332583	0.221547	0.129223	0.343837	0.322929	0.301043	0.333586	0.341276	0.295414	0.224391	0.806377	0.809383	0.781372	0.72454	0.751859	0.723105	0.803023	0.700066	0.754593	0.775256
23800	0.332903	0.225696	0.131923	0.343395	0.32374	0.301801	0.334652	0.341395	0.296495	0.227753	0.805685	0.808698	0.780517	0.72324	0.751275	0.721222	0.802285	0.69877	0.752636	0.774591
23900	0.333541	0.228514	0.134398	0.343324	0.323436	0.303098	0.335351	0.342692	0.29819	0.23162	0.805414	0.808144	0.779239	0.722386	0.750909	0.720708	0.801235	0.698242	0.750407	0.773593
24000	0.333505	0.230556	0.135841	0.34336	0.322703	0.303079	0.336304	0.342495	0.300095	0.235182	0.804793	0.807415	0.779027	0.720835	0.750131	0.720149	0.801336	0.697064	0.748989	0.773026
24100	0.334599	0.232672	0.137995	0.343431	0.323812	0.303282	0.336603	0.344059	0.300975	0.23953	0.804255	0.807218	0.778571	0.719811	0.749835	0.71858	0.800369	0.696748	0.747094	0.771472
24200	0.335175	0.234456	0.13979	0.344031	0.324056	0.3043	0.335861	0.344105	0.301662	0.243386	0.803791	0.806485	0.777437	0.718456	0.749376	0.715849	0.799467	0.69557	0.745587	0.770725
24300	0.336046	0.236267	0.142427	0.344159	0.325352	0.305266	0.336026	0.343675	0.302548	0.246911	0.802667	0.804977	0.776835	0.717437	0.748957	0.715097	0.799008	0.694673	0.743475	0.769671
24400	0.33581	0.237477	0.144801	0.343971	0.32542	0.306171	0.337233	0.344529	0.304095	0.249431	0.802272	0.804475	0.775825	0.716636	0.748328	0.713482	0.798007	0.694348	0.742128	0.768251
24500	0.336327	0.240402	0.148523	0.344152	0.325769	0.307594	0.337627	0.344233	0.304817	0.252232	0.801491	0.803756	0.775374	0.71532	0.747196	0.712387	0.797488	0.693346	0.741245	0.766889
24600	0.337048	0.241884	0.154642	0.344262	0.32544	0.30838	0.338353	0.345047	0.306266	0.255223	0.800829	0.802547	0.774323	0.713511	0.746544	0.710929	0.796497	0.692795	0.73942	0.765111
24700	0.337357	0.244325	0.16439	0.344613	0.324706	0.308703	0.338341	0.345796	0.306689	0.257217	0.799727	0.801887	0.774025	0.712431	0.746172	0.709434	0.795569	0.691339	0.737332	0.763996
24800	0.337935	0.245247	0.176156	0.345269	0.325541	0.309278	0.339009	0.346394	0.307027	0.260054	0.79831	0.801718	0.773037	0.711559	0.745615	0.706829	0.794523	0.690237	0.736886	0.763643
24900	0.337868	0.246727	0.192996	0.345414	0.32693	0.309863	0.339369	0.345971	0.307761	0.261564	0.797335	0.800746	0.772023	0.710999	0.745156	0.704807	0.793911	0.689288	0.736462	0.763741
25000	0.338395	0.249086	0.207089	0.345475	0.328691	0.311278	0.33872	0.345538	0.308382	0.263294	0.796507	0.800256	0.770518	0.710084	0.744292	0.702868	0.79248	0.688633	0.735495	0.762755
25100	0.338903	0.252024	0.214364	0.346887	0.328856	0.312005	0.339998	0.34606	0.309023	0.265333	0.796279	0.7999	0.769851	0.708228	0.743579	0.70053	0.792011	0.688393	0.733706	0.762319
25200	0.33981	0.254179	0.218749	0.346808	0.329253	0.312032	0.34079	0.34627	0.310355	0.266413	0.795258	0.799275	0.769412	0.708212	0.743216	0.697196	0.790802	0.687206	0.733071	0.761589
25300	0.341189	0.256078	0.22033	0.346698	0.329787	0.311954	0.341594	0.348002	0.311443	0.268134	0.794467	0.798614	0.768523	0.70735	0.742294	0.694504	0.790223	0.686845	0.731952	0.760891
25400	0.342579	0.258641	0.222235	0.346529	0.330375	0.312598	0.341475	0.349033	0.312642	0.269468	0.793679	0.797834	0.767776	0.70578	0.741534	0.690639	0.789302	0.687135	0.7309	0.759895
25500	0.343672	0.26014	0.223973	0.346272	0.33074	0.313438	0.34156	0.34911	0.313698	0.270849	0.792711	0.797276	0.767294	0.705025	0.740592	0.687336	0.788778	0.685914	0.729532	0.759315
25600	0.343794	0.261318	0.224093	0.346315	0.330512	0.314414	0.342204	0.349434	0.31345	0.272211	0.792443	0.796888	0.767153	0.703149	0.739604	0.684069	0.787957	0.684541	0.727249	0.759183
25700	0.344335	0.262851	0.225156	0.347564	0.330334	0.31473	0.34169	0.349001	0.313891	0.27341	0.792113	0.796041	0.765982	0.70101	0.738865	0.680505	0.787781	0.683521	0.725379	0.757876
25800	0.344941	0.264432	0.226414	0.347818	0.330536	0.31471	0.343052	0.349344	0.314621	0.274715	0.791998	0.795441	0.765684	0.700199	0.738012	0.677514	0.786949	0.682189	0.723273	0.757202
25900	0.345392	0.266743	0.227612	0.347436	0.331199	0.315336	0.343665	0.349071	0.315332	0.275914	0.791094	0.795086	0.765049	0.698957	0.736859	0.674691	0.786462	0.681204	0.722104	0.756611
26000	0.34598	0.268031	0.228549	0.347213	0.332162	0.31602	0.344061	0.349415	0.316166	0.278156	0.790597	0.794705	0.764695	0.697441	0.735068	0.669194	0.786704	0.680333	0.721085	0.755733
26100	0.34652	0.269458	0.230066	0.347466	0.332827	0.316365	0.3449	0.349958	0.31691	0.279747	0.789084	0.794417	0.763757	0.696317	0.734305	0.663889	0.785809	0.679319	0.720556	0.754717
26200	0.346299	0.271453	0.230898	0.348271	0.334247	0.316259	0.346193	0.351022	0.318419	0.280582	0.788576	0.793791	0.763446	0.695323	0.733696	0.658682	0.785387	0.677558	0.72002	0.753936
26300	0.346625	0.272402	0.232038	0.348586	0.334529	0.316198	0.347391	0.350478	0.319201	0.281597	0.78808	0.793069	0.763247	0.694139	0.732161	0.653143	0.784493	0.677055	0.718634	0.752514
26400	0.346214	0.27327	0.233697	0.348926	0.334415	0.31661	0.347591	0.350653	0.320232	0.283628	0.787449	0.792424	0.762367	0.69263	0.730784	0.648352	0.784217	0.676043	0.718063	0.751504
26500	0.346967	0.274272	0.234266	0.348646	0.334242	0.317351	0.347657	0.350697	0.320785	0.284087	0.786562	0.791467	0.761243	0.690236	0.730151	0.643134	0.784005	0.674264	0.716284	0.75032
26600	0.347329	0.275857	0.235103	0.349437	0.334836	0.317759	0.347577	0.349989	0.3218	0.285464	0.785667	0.791013	0.760188	0.688873	0.728833	0.636384	0.783335	0.673112	0.71534	0.749844
26700	0.347596	0.278953	0.236388	0.350159	0.335222	0.31806	0.347986	0.350433	0.321915	0.286402	0.785608	0.790471	0.759931	0.68763	0.727477	0.630265	0.782804	0.67197	0.714331	0.749109
26800	0.347661	0.27953	0.239001	0.349981	0.335723	0.317773	0.347742	0.350546	0.322152	0.287193	0.784934	0.789951	0.759421	0.686195	0.726391	0.625298	0.782326	0.670946	0.713744	0.748282
26900	0.347295	0.281523	0.239981	0.350242	0.335899	0.31909	0.347656	0.350795	0.323297	0.286673	0.784505	0.789466	0.759168	0.686151	0.725046	0.6202	0.781786	0.67027	0.713264	0.747326
27000	0.348307	0.282213	0.242121	0.350073	0.336242	0.319319	0.347471	0.351806	0.324529	0.287687	0.783799	0.789259	0.75837	0.685346	0.723786	0.614143	0.781719	0.669157	0.71231	0.74619
27100	0.348486	0.282761	0.244299	0.349712	0.336861	0.319934	0.34771	0.35171	0.325655	0.288883	0.783471	0.788683	0.757993	0.684325	0.722304	0.609433	0.781225	0.668424	0.710518	0.744462
27200	0.34832	0.284457	0.246742	0.349117	0.337011	0.31969	0.348986	0.352169	0.325087	0.290114	0.782298	0.788266	0.756773	0.682407	0.721379	0.605361	0.781337	0.666875	0.709071	0.743472
27300	0.348173	0.28667	0.247772	0.349404	0.337473	0.320588	0.349878	0.352773	0.325276	0.291645	0.781558	0.787602	0.756442	0.68091	0.71986	0.60056	0.780907	0.664184	0.708853	0.742829
27400	0.348626	0.288089	0.249456	0.349727	0.338025	0.320071	0.350446	0.352434	0.325368	0.293068	0.780895	0.787272	0.755909	0.679638	0.718571	0.595551	0.779545	0.662996	0.708758	0.742363
27500	0.349011	0.28907	0.251322	0.349741	0.338969	0.320363	0.350181	0.352346	0.325755	0.293733	0.780309	0.786788	0.75522	0.678496	0.717106	0.59095	0.779397	0.662486	0.707983	0.741488
27600	0.349306	0.29	0.25304	0.350157	0.338644	0.320648	0.350446	0.352102	0.326319	0.294659	0.779776	0.786169	0.75453	0.677576	0.715371	0.585318	0.778951	0.661283	0.706886	0.740571
27700	0.350889	0.292109	0.255809	0.34975	0.338988	0.320882	0.35123	0.352167	0.327136	0.296157	0.778832	0.785701	0.753975	0.67574	0.714877	0.582188	0.778165	0.659545	0.706229	0.740177
27800	0.350961	0.292803	0.257458	0.349643	0.339579	0.32098	0.351189	0.352685	0.327125	0.296488	0.778846	0.784869	0.752615	0.673902	0.713804	0.579628	0.777738	0.657187	0.704578	0.739177
27900	0.351596	0.294168	0.25883	0.350229	0.340032	0.321495	0.350804	0.353471	0.327363	0.297282	0.778613	0.784633	0.751747	0.67226	0.71277	0.577092	0.777221	0.65529	0.702154	0.738412
28000	0.352186	0.295665	0.260012	0.351136	0.340222	0.321954	0.351296	0.353272	0.327588	0.298092	0.777065	0.783607	0.75122	0.670225	0.712575	0.574807	0.776724	0.654181	0.700926	0.737509
28100	0.352986	0.296706	0.261936	0.350387	0.34035	0.322548	0.351244	0.352914	0.327711	0.298434	0.775851	0.782101	0.750443	0.669305	0.712361	0.571231	0.776304	0.652322	0.698858	0.73661
28200	0.353166	0.296497	0.264728	0.350773	0.340241	0.322672	0.351813	0.35309	0.327393	0.300434	0.774625	0.781079	0.750629	0.668238	0.711047	0.568067	0.775595	0.651558	0.698651	0.735686
28300	0.353708	0.298439	0.26693	0.351437	0.339955	0.323104	0.350682	0.352507	0.327938	0.301435	0.774211	0.780542	0.749871	0.666454	0.709756	0.565549	0.774998	0.650517	0.697693	0.73472
28400	0.35455	0.299012	0.267096	0.351966	0.339582	0.323324	0.350064	0.35194	0.327758	0.30219	0.773709	0.780229	0.748817	0.665113	0.708932	0.563548	0.774336	0.649453	0.696415	0.732838
28500	0.354296	0.300218	0.267006	0.352401	0.339515	0.324214	0.349915	0.35194	0.327781	0.303907	0.773211	0.780152	0.748475	0.664038	0.706836	0.563168	0.7732	0.647785	0.696119	0.732534
28600	0.354826	0.301506	0.267755	0.353061	0.339573	0.32494	0.349806	0.352647	0.32763	0.304799	0.772978	0.779943	0.747785	0.662745	0.705812	0.561545	0.773162	0.647016	0.694454	0.731303
28700	0.355376	0.302883	0.268354	0.353121	0.339914	0.324736	0.350841	0.352156	0.327417	0.305477	0.772199	0.778732	0.746756	0.660357	0.704438	0.559958	0.772178	0.645572	0.693093	0.729924
28800	0.356125	0.303356	0.269052	0.353319	0.340292	0.325504	0.350748	0.352274	0.32852	0.305948	0.77167	0.778322	0.745662	0.659587	0.703103	0.558523	0.771055	0.643772	0.692094	0.72953
28900	0.355849	0.304924	0.269884	0.353524	0.341151	0.325852	0.350806	0.351959	0.328272	0.306197	0.770876	0.777403	0.745223	0.657869	0.701158	0.557222	0.770426	0.641738	0.691158	0.72821
29000	0.356123	0.307855	0.271209	0.354225	0.341665	0.326056	0.351259	0.351244	0.328747	0.306829	0.770287	0.776429	0.744538	0.655779	0.699977	0.55613	0.76959	0.640436	0.688775	0.72687
29100	0.355656	0.310732	0.271509	0.354314	0.342634	0.326444	0.352423	0.351401	0.328533	0.308306	0.769656	0.776068	0.743847	0.653918	0.699347	0.554949	0.769474	0.638614	0.687541	0.725473
29200	0.355751	0.311305	0.273305	0.353764	0.343382	0.326905	0.352407	0.351327	0.329014	0.308561	0.769495	0.775237	0.743428	0.651107	0.698775	0.554179	0.768815	0.637423	0.686434	0.723008
29300	0.356742	0.312189	0.273949	0.353611	0.343492	0.327178	0.353389	0.35047	0.32965	0.30971	0.768956	0.773805	0.743092	0.649182	0.698055	0.553746	0.768052	0.636951	0.685831	0.72177
29400	0.356962	0.313563	0.276052	0.35403	0.343498	0.327341	0.353163	0.350358	0.330452	0.310859	0.767827	0.773057	0.742527	0.648429	0.697438	0.552735	0.767693	0.635787	0.68487	0.719335
29500	0.357218	0.314765	0.277754	0.354484	0.343794	0.327156	0.353435	0.351154	0.331039	0.311525	0.768062	0.772731	0.741868	0.646483	0.696315	0.552309	0.767235	0.634514	0.683927	0.717791
29600	0.357012	0.316158	0.277689	0.353776	0.344521	0.327526	0.353161	0.351637	0.331	0.312844	0.76655	0.77202	0.740958	0.644237	0.695228	0.551843	0.76681	0.633146	0.682249	0.716503
29700	0.357888	0.316691	0.278835	0.353906	0.344544	0.327768	0.353433	0.352584	0.33197	0.313106	0.765664	0.771037	0.740273	0.64208	0.693567	0.551641	0.766196	0.631416	0.680958	0.713894
29800	0.357897	0.318126	0.279761	0.354199	0.345555	0.328222	0.353621	0.352338	0.332011	0.313272	0.764563	0.769594	0.739476	0.640662	0.692522	0.551044	0.765948	0.629871	0.680237	0.712645
29900	0.357468	0.319307	0.280943	0.354452	0.345397	0.328839	0.354474	0.353041	0.332687	0.314103	0.764022	0.768834	0.738963	0.639228	0.691302	0.55109	0.765312	0.628856	0.679787	0.712172
30000	0.357503	0.320077	0.28245	0.353681	0.345643	0.32878	0.355255	0.353827	0.332137	0.315624	0.763466	0.767576	0.738204	0.63752	0.690535	0.5503	0.764837	0.627193	0.67819	0.710658
30100	0.357112	0.320764	0.283895	0.353102	0.346357	0.328956	0.355557	0.353675	0.332624	0.315162	0.762429	0.766014	0.737484	0.636392	0.689504	0.549539	0.764142	0.62584	0.677355	0.709454
30200	0.357091	0.322269	0.284278	0.353178	0.346948	0.329341	0.356472	0.353802	0.333529	0.314928	0.761805	0.765825	0.736384	0.634565	0.688355	0.548882	0.763746	0.624928	0.676122	0.707081
30300	0.357548	0.324089	0.285967	0.353228	0.346869	0.329679	0.356534	0.353713	0.334142	0.315589	0.761207	0.764103	0.735063	0.632996	0.686983	0.548163	0.763485	0.623716	0.675248	0.705225
30400	0.357674	0.325487	0.28705	0.353723	0.347365	0.329644	0.356521	0.353814	0.334293	0.316314	0.760119	0.762585	0.734154	0.630956	0.685393	0.548179	0.762663	0.622475	0.67491	0.704284
30500	0.357095	0.325498	0.287921	0.354221	0.346684	0.330194	0.355911	0.353845	0.334924	0.317458	0.759537	0.761257	0.734096	0.629758	0.683623	0.547712	0.761529	0.620612	0.673719	0.704107
30600	0.356962	0.325889	0.289762	0.354042	0.347452	0.331002	0.356134	0.354124	0.335407	0.317901	0.759199	0.75922	0.733291	0.628278	0.681888	0.547869	0.761207	0.619224	0.673463	0.702919
30700	0.356967	0.326272	0.290375	0.354387	0.3476	0.331245	0.356399	0.354845	0.336333	0.318173	0.758139	0.757661	0.732159	0.626984	0.680402	0.547138	0.76079	0.617887	0.671928	0.701571
30800	0.356772	0.328077	0.290976	0.3541	0.348114	0.332065	0.356192	0.355087	0.336523	0.31886	0.757491	0.756207	0.731784	0.625413	0.680399	0.546858	0.759647	0.616442	0.670231	0.700513
30900	0.356906	0.328814	0.292349	0.353911	0.348572	0.333067	0.356077	0.354605	0.335688	0.319922	0.756071	0.753851	0.730343	0.62376	0.67936	0.546194	0.759426	0.615242	0.66867	0.699674
31000	0.357423	0.330282	0.29393	0.354409	0.349201	0.333347	0.356705	0.354043	0.336281	0.321666	0.756073	0.752711	0.7301	0.621794	0.678125	0.545582	0.758292	0.615488	0.666773	0.697222
31100	0.358151	0.329782	0.294351	0.354918	0.349292	0.333172	0.357532	0.353926	0.337224	0.323347	0.755075	0.751357	0.729533	0.620528	0.67684	0.544984	0.75762	0.614575	0.665076	0.696046
31200	0.358883	0.329633	0.295506	0.355576	0.348747	0.333783	0.358364	0.353478	0.33766	0.324454	0.754626	0.749703	0.728246	0.619651	0.676164	0.544597	0.756939	0.613258	0.664416	0.695264
31300	0.358925	0.330839	0.296194	0.356468	0.349184	0.334699	0.358358	0.352704	0.337648	0.324573	0.754502	0.748557	0.727755	0.618489	0.675783	0.544735	0.756075	0.612512	0.662766	0.694221
31400	0.357882	0.332016	0.297294	0.357015	0.348889	0.335486	0.358166	0.352858	0.337469	0.326084	0.753561	0.747173	0.726867	0.617575	0.674968	0.544251	0.755421	0.611422	0.662517	0.692691
31500	0.357998	0.332141	0.299114	0.357313	0.348549	0.336572	0.357833	0.35211	0.338255	0.326978	0.752663	0.745032	0.725937	0.615691	0.674247	0.544069	0.754662	0.610544	0.660978	0.690873
31600	0.358972	0.334058	0.300909	0.357393	0.348801	0.336797	0.358069	0.352046	0.339167	0.327275	0.751302	0.743843	0.724903	0.614438	0.673141	0.543775	0.753772	0.6096	0.659803	0.689094
31700	0.358311	0.334691	0.302141	0.357215	0.34959	0.337137	0.358137	0.352228	0.340048	0.328333	0.750542	0.740797	0.723736	0.613308	0.672147	0.543338	0.753129	0.609145	0.658921	0.687145
31800	0.358053	0.334435	0.302461	0.358097	0.350116	0.33816	0.358938	0.352008	0.339932	0.329906	0.75004	0.738406	0.723106	0.611151	0.671293	0.543585	0.752024	0.608841	0.655794	0.685861
31900	0.3577	0.334413	0.303649	0.358653	0.350008	0.338548	0.358411	0.352001	0.34074	0.330561	0.749455	0.735289	0.722545	0.608396	0.669888	0.542671	0.750989	0.608379	0.653782	0.68486
32000	0.358135	0.335515	0.304031	0.358659	0.350458	0.338049	0.358599	0.352362	0.34101	0.330301	0.749562	0.733052	0.722356	0.608287	0.66906	0.542863	0.749839	0.60772	0.651612	0.683245
32100	0.358187	0.335717	0.305192	0.359616	0.350599	0.337568	0.35844	0.352028	0.342189	0.331698	0.748059	0.731616	0.720874	0.607287	0.668288	0.542365	0.749009	0.60676	0.650557	0.68204
32200	0.359746	0.336561	0.305932	0.360144	0.350298	0.336287	0.358845	0.352342	0.342493	0.330342	0.747892	0.729752	0.719995	0.605518	0.666726	0.541546	0.748249	0.60632	0.649401	0.68052
32300	0.359985	0.336213	0.307251	0.3611	0.350356	0.336359	0.358581	0.352584	0.342971	0.331107	0.74648	0.727863	0.718855	0.604916	0.665577	0.541029	0.746896	0.60516	0.646793	0.679874
32400	0.359858	0.337746	0.307225	0.360938	0.351477	0.33668	0.358675	0.353278	0.342704	0.331337	0.744987	0.725587	0.71773	0.602584	0.664396	0.540423	0.745923	0.604315	0.645128	0.677114
32500	0.359602	0.337099	0.308255	0.360818	0.351372	0.3367	0.358558	0.353489	0.34324	0.332926	0.744406	0.724058	0.717112	0.601162	0.663316	0.539883	0.744994	0.603379	0.64253	0.675902
32600	0.35949	0.33759	0.309172	0.360805	0.351164	0.336705	0.358947	0.353565	0.343891	0.334119	0.741935	0.721674	0.716156	0.600049	0.662402	0.539022	0.744519	0.602739	0.640197	0.674386
32700	0.358939	0.337762	0.311075	0.360738	0.351231	0.336982	0.359154	0.354449	0.344283	0.335491	0.74033	0.720216	0.715101	0.598172	0.661531	0.538218	0.743866	0.601857	0.63697	0.674092
32800	0.359506	0.336909	0.310863	0.360349	0.351021	0.337715	0.359413	0.354381	0.345194	0.336124	0.738651	0.719239	0.714471	0.596709	0.659587	0.537774	0.743693	0.601657	0.635484	0.673093
32900	0.359802	0.336117	0.31133	0.360236	0.351165	0.336927	0.359659	0.354488	0.345632	0.336504	0.736805	0.717222	0.713133	0.595709	0.658169	0.537801	0.742929	0.601409	0.634285	0.67132
33000	0.36018	0.33642	0.310871	0.360885	0.351658	0.337965	0.359374	0.354931	0.345444	0.337171	0.734451	0.715065	0.712184	0.59489	0.657424	0.537449	0.742635	0.601006	0.631297	0.669984
33100	0.360719	0.33809	0.311533	0.361808	0.351236	0.338087	0.359394	0.355003	0.346296	0.337059	0.733131	0.713241	0.711326	0.592791	0.656572	0.537308	0.741958	0.600036	0.629021	0.669545
33200	0.361098	0.338179	0.311814	0.361573	0.351912	0.338528	0.358797	0.354982	0.347415	0.336314	0.72975	0.711688	0.709874	0.591079	0.655057	0.537382	0.741061	0.59902	0.626645	0.66846
33300	0.361355	0.338098	0.312152	0.362279	0.352472	0.338839	0.358894	0.355396	0.347649	0.33624	0.728594	0.709695	0.708754	0.590468	0.654148	0.536728	0.74056	0.59866	0.624164	0.667093
33400	0.361781	0.338798	0.312643	0.363	0.353263	0.33886	0.359475	0.35511	0.34755	0.336928	0.725529	0.70765	0.708135	0.588759	0.652532	0.535816	0.739765	0.598575	0.623118	0.666382
33500	0.361946	0.33917	0.313153	0.362665	0.353246	0.338519	0.359664	0.355672	0.348009	0.338359	0.723984	0.704594	0.707456	0.587462	0.651468	0.535096	0.739103	0.597828	0.62064	0.666
33600	0.361996	0.339484	0.312814	0.362868	0.352523	0.339156	0.359378	0.355593	0.34843	0.338087	0.720984	0.703273	0.706274	0.5866	0.650589	0.534298	0.738424	0.597009	0.618664	0.664545
33700	0.361927	0.339829	0.313424	0.362606	0.353723	0.338782	0.359745	0.355829	0.348148	0.337584	0.719039	0.702263	0.705579	0.585465	0.650285	0.533659	0.737779	0.596208	0.617067	0.663277
33800	0.362035	0.340406	0.3147	0.363059	0.353667	0.338771	0.359458	0.355684	0.348423	0.337491	0.717416	0.700857	0.704254	0.583751	0.649291	0.533579	0.736546	0.595774	0.614886	0.662186
33900	0.361592	0.340274	0.314883	0.363726	0.354619	0.338476	0.360186	0.356214	0.348467	0.337564	0.714945	0.699763	0.70357	0.582662	0.648565	0.532714	0.735693	0.595911	0.613438	0.661618
34000	0.361495	0.340912	0.315389	0.364076	0.354608	0.339106	0.360173	0.357142	0.349501	0.337638	0.712818	0.698314	0.702829	0.58137	0.647294	0.532564	0.734939	0.595714	0.611735	0.66078
34100	0.362117	0.342107	0.315706	0.363622	0.354222	0.339738	0.360523	0.356898	0.350337	0.33753	0.710673	0.697201	0.701773	0.580482	0.646497	0.532504	0.735116	0.595167	0.609865	0.659922
34200	0.361399	0.3437	0.316473	0.362749	0.354133	0.340196	0.360189	0.357392	0.350445	0.338348	0.707279	0.695179	0.701071	0.579982	0.645447	0.531945	0.734109	0.594834	0.607058	0.658648
34300	0.360509	0.34448	0.317011	0.363276	0.355262	0.340387	0.35982	0.357672	0.3507	0.338994	0.704923	0.694287	0.700336	0.578195	0.644147	0.531351	0.734166	0.594642	0.604349	0.657487
34400	0.360556	0.344053	0.317363	0.363832	0.355839	0.341749	0.359213	0.357976	0.350899	0.339506	0.702243	0.692852	0.699429	0.577411	0.643195	0.530411	0.733892	0.593832	0.602305	0.656069
34500	0.360195	0.344089	0.317943	0.36378	0.356151	0.34184	0.35855	0.358474	0.351018	0.340008	0.697991	0.691271	0.698499	0.576067	0.642629	0.529813	0.733625	0.592745	0.600229	0.654686
34600	0.360299	0.344633	0.318163	0.364327	0.35656	0.341872	0.358999	0.358484	0.351178	0.340565	0.694314	0.690573	0.697383	0.573683	0.642098	0.529391	0.733552	0.592272	0.598789	0.653073
34700	0.360212	0.34514	0.31895	0.36468	0.35775	0.342033	0.359937	0.358605	0.351128	0.340277	0.691757	0.689662	0.696492	0.572239	0.640147	0.529098	0.732887	0.591298	0.596393	0.651884
34800	0.360624	0.345255	0.319695	0.364935	0.358373	0.341909	0.360938	0.358782	0.351714	0.340933	0.68845	0.687335	0.695423	0.569287	0.639395	0.528589	0.731787	0.590403	0.594523	0.650817
34900	0.360469	0.345275	0.320491	0.364979	0.359138	0.342139	0.361388	0.358617	0.351759	0.341495	0.685229	0.686107	0.693412	0.568212	0.638154	0.528291	0.731044	0.589191	0.593479	0.649728
35000	0.360953	0.34535	0.321536	0.364261	0.359426	0.343344	0.361882	0.358019	0.351967	0.340857	0.681505	0.684731	0.692945	0.566212	0.637399	0.527461	0.730625	0.588636	0.592363	0.649228
35100	0.361358	0.346186	0.322402	0.364182	0.359176	0.343282	0.361239	0.357943	0.352662	0.340786	0.679011	0.682681	0.692133	0.564635	0.637158	0.527107	0.729811	0.587759	0.591625	0.647116
35200	0.361346	0.347836	0.323724	0.364589	0.358875	0.34371	0.361679	0.358416	0.352729	0.342426	0.67533	0.681995	0.691041	0.563041	0.636272	0.527062	0.729218	0.587561	0.590526	0.646145
35300	0.36118	0.349353	0.323928	0.364777	0.359033	0.343356	0.362196	0.358134	0.352895	0.343088	0.672509	0.681034	0.690051	0.561893	0.635432	0.526043	0.728641	0.586556	0.589015	0.644554
35400	0.361157	0.350108	0.324032	0.365223	0.359417	0.34265	0.362077	0.358755	0.353664	0.343663	0.670056	0.679605	0.689571	0.560459	0.634469	0.525011	0.72822	0.585811	0.588279	0.643566
35500	0.361603	0.351486	0.324666	0.365124	0.360126	0.342958	0.362948	0.358204	0.354382	0.345123	0.668585	0.678438	0.689057	0.560111	0.633681	0.525108	0.727281	0.585571	0.587583	0.643071
35600	0.361697	0.352809	0.325833	0.365025	0.360804	0.342493	0.363193	0.358645	0.355071	0.345944	0.665628	0.678252	0.688414	0.559773	0.632985	0.524775	0.726026	0.584763	0.58748	0.641996
35700	0.362122	0.352964	0.326883	0.365332	0.361482	0.342636	0.363794	0.358573	0.355284	0.345972	0.663145	0.677324	0.688332	0.558417	0.631368	0.524299	0.725211	0.583696	0.58665	0.639944
35800	0.361645	0.352769	0.327726	0.36493	0.361506	0.342439	0.363774	0.358681	0.354739	0.345719	0.660368	0.676135	0.686993	0.556631	0.630473	0.523361	0.724571	0.58246	0.585769	0.638844
35900	0.362034	0.352172	0.326714	0.365334	0.36152	0.342742	0.36369	0.358408	0.354636	0.346338	0.656882	0.675134	0.68663	0.55635	0.628999	0.522369	0.723222	0.581706	0.584885	0.638063
36000	0.362264	0.352363	0.326867	0.365939	0.361408	0.342896	0.363037	0.358693	0.355313	0.346896	0.655139	0.674419	0.685815	0.554354	0.627732	0.522578	0.722093	0.580749	0.58332	0.636331
36100	0.361904	0.353397	0.326978	0.366084	0.362157	0.342963	0.363291	0.359158	0.355853	0.346768	0.652914	0.673879	0.685175	0.55335	0.625481	0.522601	0.720263	0.580643	0.582251	0.633689
36200	0.361497	0.353232	0.32653	0.366487	0.361721	0.342947	0.363667	0.359706	0.356271	0.34695	0.651448	0.673243	0.684207	0.55227	0.624188	0.521893	0.719385	0.579137	0.581861	0.631567
36300	0.362171	0.352716	0.325232	0.3658	0.362358	0.343855	0.363619	0.35968	0.356257	0.347027	0.650098	0.673065	0.683674	0.551084	0.623248	0.521424	0.718808	0.578648	0.580352	0.62969
36400	0.362926	0.353519	0.325638	0.366369	0.362761	0.3442	0.363048	0.359635	0.356306	0.346947	0.648045	0.672955	0.68266	0.550198	0.622226	0.520119	0.718845	0.577653	0.579232	0.62785
36500	0.363335	0.353419	0.32653	0.366503	0.362617	0.344271	0.363059	0.360066	0.356309	0.347827	0.646374	0.672585	0.681709	0.549731	0.621029	0.518706	0.717463	0.577361	0.578904	0.625532
36600	0.363464	0.353786	0.327207	0.366092	0.362687	0.344865	0.363011	0.360699	0.356237	0.348453	0.644244	0.671005	0.680755	0.548169	0.620458	0.517546	0.716847	0.576259	0.578287	0.623977
36700	0.36379	0.354283	0.326963	0.366219	0.363066	0.345155	0.362969	0.360892	0.356866	0.348946	0.642751	0.669627	0.679315	0.546959	0.618635	0.516836	0.716456	0.575274	0.577467	0.621916
36800	0.364691	0.354675	0.327681	0.366183	0.363556	0.344828	0.362964	0.360812	0.357403	0.34986	0.641439	0.668366	0.678137	0.546252	0.61867	0.51506	0.71488	0.574844	0.576099	0.62026
36900	0.365295	0.35509	0.328657	0.365823	0.363033	0.345087	0.362134	0.361024	0.357905	0.349858	0.640276	0.66764	0.677643	0.545088	0.617959	0.513818	0.713466	0.573202	0.574846	0.618549
37000	0.36508	0.354854	0.329305	0.366409	0.363603	0.345304	0.362567	0.362217	0.357655	0.349663	0.639739	0.666578	0.677343	0.543842	0.617458	0.512172	0.712828	0.572949	0.574223	0.616851
37100	0.365235	0.354902	0.328784	0.366802	0.36327	0.346013	0.362377	0.361833	0.357686	0.349475	0.639262	0.66476	0.675945	0.542164	0.616341	0.511201	0.711653	0.571702	0.573444	0.61563
37200	0.364904	0.354829	0.329177	0.367372	0.36313	0.345576	0.362014	0.362118	0.358853	0.350245	0.638211	0.663811	0.675278	0.541737	0.615539	0.510657	0.71146	0.570864	0.573268	0.613983
37300	0.365131	0.355377	0.330353	0.36802	0.36337	0.345838	0.362005	0.362054	0.358818	0.349844	0.637244	0.663448	0.674545	0.54148	0.615123	0.509677	0.710995	0.57037	0.572405	0.611842
37400	0.365348	0.355459	0.3308	0.368634	0.362833	0.345979	0.361497	0.362952	0.359018	0.350731	0.636434	0.662889	0.67358	0.541332	0.614441	0.509111	0.710341	0.570094	0.571614	0.609784
37500	0.366383	0.356252	0.331952	0.368639	0.361824	0.345555	0.361113	0.363165	0.359197	0.351287	0.635922	0.661861	0.673317	0.540287	0.613806	0.507288	0.709636	0.56925	0.571285	0.608337
37600	0.366285	0.35589	0.332206	0.367982	0.362469	0.345636	0.361264	0.362633	0.358996	0.352397	0.635533	0.659993	0.672388	0.538229	0.612923	0.505624	0.709243	0.568312	0.571248	0.605421
37700	0.366473	0.355737	0.33256	0.368378	0.362792	0.344291	0.361625	0.362605	0.359592	0.352642	0.635028	0.659187	0.671517	0.53625	0.61171	0.504994	0.70863	0.567113	0.57052	0.603315
37800	0.366766	0.355393	0.333506	0.368686	0.362574	0.344513	0.362102	0.363327	0.359192	0.352724	0.634083	0.658069	0.670704	0.534362	0.610974	0.503782	0.707994	0.56641	0.569869	0.602345
37900	0.367608	0.355034	0.334652	0.368385	0.362698	0.345148	0.362318	0.363181	0.358526	0.35246	0.63317	0.65747	0.669611	0.53166	0.610493	0.50314	0.70705	0.565775	0.568638	0.601232
38000	0.367512	0.355174	0.334551	0.368073	0.362132	0.345299	0.362078	0.36336	0.35702	0.352005	0.632331	0.656469	0.668236	0.530654	0.609573	0.502392	0.706693	0.565162	0.568126	0.599646
38100	0.367126	0.355521	0.335898	0.368633	0.361983	0.34561	0.362186	0.36282	0.357849	0.3514	0.631291	0.655991	0.667233	0.530042	0.608592	0.501477	0.705373	0.564983	0.567373	0.598467
38200	0.367467	0.356094	0.33691	0.368586	0.362568	0.345926	0.362021	0.362817	0.35795	0.352068	0.631067	0.655292	0.666023	0.529042	0.607825	0.500943	0.704523	0.563691	0.566967	0.59805
38300	0.366613	0.3568	0.338194	0.368947	0.362586	0.345535	0.361912	0.362936	0.358631	0.352603	0.630364	0.654005	0.665543	0.528025	0.607205	0.499274	0.704375	0.562989	0.567397	0.596874
38400	0.366043	0.357397	0.33859	0.369121	0.362693	0.345777	0.362321	0.362898	0.358352	0.353111	0.629578	0.652467	0.664989	0.52787	0.606351	0.498394	0.704316	0.561941	0.567303	0.595434
38500	0.3669	0.356985	0.339269	0.36923	0.362861	0.345636	0.362704	0.362972	0.359542	0.353317	0.628692	0.651804	0.66411	0.525992	0.605385	0.496986	0.703735	0.560691	0.567331	0.593353
38600	0.366477	0.357447	0.339877	0.369477	0.363149	0.345441	0.363211	0.36288	0.359985	0.352923	0.627859	0.651096	0.662943	0.524373	0.604437	0.496449	0.703043	0.560392	0.566896	0.591813
38700	0.36662	0.356954	0.340547	0.368755	0.363168	0.34562	0.36354	0.363552	0.359949	0.352507	0.627508	0.650305	0.661433	0.522889	0.604483	0.495647	0.702266	0.56019	0.566537	0.590129
38800	0.366522	0.357724	0.341247	0.368443	0.363519	0.346867	0.364138	0.363825	0.360321	0.35335	0.626338	0.649481	0.6605	0.521858	0.603216	0.495305	0.701352	0.559302	0.565579	0.589568
38900	0.366676	0.358245	0.341601	0.36913	0.364286	0.34737	0.365061	0.364163	0.359043	0.353472	0.625778	0.648936	0.659334	0.520618	0.60122	0.494682	0.700371	0.558375	0.565069	0.588404
39000	0.367882	0.357626	0.342136	0.369094	0.364879	0.347233	0.365229	0.364823	0.359256	0.354121	0.624819	0.647803	0.658383	0.519685	0.600665	0.493133	0.698922	0.557437	0.564558	0.587272
39100	0.367471	0.35739	0.342453	0.36935	0.364599	0.347018	0.365317	0.364672	0.35986	0.353905	0.623404	0.647537	0.657385	0.519109	0.59987	0.49189	0.698035	0.556267	0.563478	0.585328
39200	0.367766	0.357112	0.343021	0.369404	0.364785	0.347024	0.365699	0.365454	0.359488	0.354358	0.623622	0.646494	0.656927	0.519255	0.598662	0.491682	0.697674	0.555256	0.562358	0.583577
39300	0.367524	0.357293	0.342594	0.3691	0.364257	0.34771	0.365671	0.366341	0.359772	0.354294	0.623047	0.646	0.655705	0.518758	0.598024	0.490256	0.69691	0.554197	0.561827	0.582994
39400	0.366373	0.357326	0.342884	0.368428	0.36462	0.347578	0.365734	0.366162	0.361088	0.354507	0.622648	0.645415	0.654304	0.517702	0.597437	0.48934	0.695157	0.553095	0.561306	0.582151
39500	0.366698	0.357478	0.343494	0.368731	0.364219	0.347215	0.366285	0.366058	0.361004	0.354588	0.621468	0.644834	0.653947	0.516691	0.597158	0.487865	0.694377	0.551777	0.560781	0.580188
39600	0.366913	0.357523	0.344053	0.368425	0.363784	0.347812	0.366612	0.365963	0.35988	0.354482	0.621049	0.644171	0.652879	0.516088	0.596863	0.486863	0.693636	0.5512	0.560087	0.579684
39700	0.367237	0.358164	0.344001	0.368746	0.363979	0.349411	0.366518	0.36598	0.359664	0.354058	0.620859	0.643006	0.652538	0.515626	0.596279	0.48578	0.69284	0.54986	0.558989	0.578463
39800	0.367543	0.359382	0.343876	0.368763	0.36307	0.349783	0.366365	0.366278	0.359334	0.353857	0.619823	0.642432	0.652146	0.51366	0.596373	0.485183	0.691309	0.548924	0.558148	0.577539
39900	0.367345	0.358923	0.344524	0.369471	0.363912	0.350224	0.366974	0.366386	0.359504	0.354165	0.618962	0.641669	0.65143	0.513704	0.595421	0.484714	0.690217	0.548817	0.557622	0.576836
40000	0.368031	0.358406	0.345616	0.369708	0.363595	0.349542	0.36789	0.367254	0.35962	0.353998	0.617905	0.639943	0.650644	0.513393	0.594614	0.483961	0.68955	0.549063	0.556603	0.575507
40100	0.368813	0.358124	0.346902	0.369723	0.36261	0.349915	0.367068	0.367962	0.3597	0.353899	0.617287	0.639016	0.650269	0.512466	0.594229	0.48291	0.688953	0.548511	0.556367	0.575089
40200	0.368587	0.35811	0.348249	0.370027	0.361829	0.350158	0.36669	0.368443	0.359668	0.355021	0.616128	0.638089	0.649651	0.511629	0.593991	0.481958	0.688394	0.546568	0.555718	0.573105
40300	0.368172	0.358848	0.349965	0.37006	0.361977	0.3504	0.366708	0.367778	0.360046	0.356033	0.615199	0.63682	0.648603	0.511465	0.593232	0.480873	0.687336	0.545663	0.554385	0.572024
40400	0.368015	0.358481	0.350689	0.369795	0.362175	0.350493	0.366316	0.367989	0.359903	0.356661	0.613487	0.637062	0.646788	0.510279	0.592857	0.481191	0.68677	0.54459	0.553626	0.570388
40500	0.368051	0.357545	0.350766	0.369926	0.362756	0.350615	0.365456	0.368481	0.359928	0.355944	0.612983	0.636436	0.645642	0.510217	0.592179	0.479988	0.68635	0.544069	0.552492	0.570996
40600	0.367683	0.356957	0.350821	0.369592	0.362207	0.351008	0.36578	0.368343	0.360149	0.356845	0.611519	0.635457	0.644961	0.509407	0.591329	0.478083	0.685937	0.542732	0.5514	0.570034
40700	0.367568	0.357486	0.351738	0.369765	0.362859	0.352178	0.366272	0.368835	0.360611	0.357867	0.610844	0.635024	0.64406	0.50859	0.590637	0.477801	0.685341	0.541782	0.550366	0.568974
40800	0.36736	0.357262	0.352025	0.369906	0.362988	0.352679	0.36667	0.369724	0.360384	0.35869	0.609899	0.634201	0.643286	0.50769	0.589786	0.475821	0.684264	0.540522	0.549523	0.567891
40900	0.367827	0.356834	0.352556	0.369827	0.362777	0.352993	0.36657	0.370055	0.360095	0.357931	0.610065	0.633233	0.642885	0.506511	0.589448	0.474522	0.683876	0.539909	0.549712	0.567291
41000	0.368415	0.356573	0.353209	0.370533	0.363208	0.353448	0.366794	0.369834	0.360864	0.358338	0.609332	0.632458	0.641627	0.506017	0.588408	0.47427	0.682782	0.538668	0.548506	0.56609
41100	0.368688	0.356797	0.352877	0.370314	0.36273	0.354825	0.366887	0.370022	0.36	0.358109	0.607674	0.631222	0.640528	0.50546	0.587589	0.473897	0.681388	0.538259	0.548094	0.565127
41200	0.368325	0.356956	0.352704	0.370113	0.361817	0.354591	0.367054	0.370175	0.36057	0.357934	0.606274	0.629882	0.639792	0.505288	0.58729	0.473376	0.68065	0.537448	0.547382	0.563731
41300	0.368487	0.356907	0.353522	0.370218	0.361851	0.355622	0.367523	0.369575	0.360356	0.357836	0.605272	0.628835	0.639289	0.504251	0.586854	0.472685	0.680442	0.537206	0.547155	0.562879
41400	0.368113	0.357897	0.35335	0.370339	0.361967	0.355413	0.367799	0.369498	0.359819	0.357526	0.603829	0.627788	0.638794	0.503025	0.586323	0.472482	0.680179	0.536724	0.546857	0.562177
41500	0.368249	0.358777	0.353491	0.370348	0.362603	0.356396	0.36765	0.369656	0.360308	0.358364	0.602545	0.626489	0.637667	0.502256	0.585262	0.471808	0.67915	0.536899	0.545815	0.561763
41600	0.368479	0.358796	0.353908	0.37069	0.363443	0.357144	0.367089	0.369016	0.360411	0.358454	0.600969	0.624708	0.63708	0.50142	0.584651	0.47077	0.677856	0.536176	0.543857	0.561064
41700	0.36832	0.359565	0.354533	0.370725	0.36371	0.357521	0.366571	0.36898	0.359817	0.358922	0.600135	0.623857	0.636319	0.500402	0.5836	0.469137	0.676965	0.535471	0.542649	0.560059
41800	0.368431	0.359029	0.354929	0.370812	0.364202	0.357811	0.366805	0.36877	0.360622	0.359657	0.599547	0.623045	0.635352	0.50044	0.582778	0.469081	0.676083	0.53511	0.541748	0.559501
41900	0.368694	0.35869	0.355233	0.369214	0.364962	0.358365	0.366257	0.368654	0.360858	0.359727	0.598448	0.62209	0.635072	0.499684	0.581941	0.468755	0.67487	0.534069	0.540529	0.558977
42000	0.367984	0.359007	0.356177	0.369537	0.364942	0.359606	0.366863	0.368577	0.361094	0.359929	0.597689	0.621575	0.633963	0.498851	0.580681	0.468479	0.673924	0.533454	0.539288	0.558281
42100	0.367659	0.35937	0.356609	0.369808	0.365147	0.359847	0.367724	0.368573	0.361001	0.359772	0.596065	0.621008	0.633314	0.498186	0.580314	0.467467	0.672783	0.532971	0.537077	0.557883
42200	0.367678	0.359224	0.356823	0.369452	0.366533	0.359763	0.367346	0.368908	0.361197	0.35942	0.593961	0.619623	0.632254	0.49788	0.579215	0.466751	0.672746	0.532161	0.536382	0.557113
42300	0.36812	0.359704	0.357374	0.369321	0.367314	0.359433	0.367166	0.369209	0.361103	0.359057	0.592955	0.619589	0.631239	0.497199	0.578237	0.46545	0.672081	0.530835	0.53538	0.556391
42400	0.368747	0.360285	0.357248	0.369133	0.366711	0.359772	0.36677	0.369747	0.360671	0.358689	0.591698	0.618638	0.631209	0.496414	0.577652	0.463855	0.67142	0.530339	0.534503	0.556531
42500	0.368949	0.360453	0.357675	0.368965	0.366771	0.359838	0.366396	0.369648	0.361189	0.359715	0.589506	0.617862	0.630794	0.49616	0.577612	0.462551	0.671307	0.530027	0.533144	0.555447
42600	0.368921	0.360097	0.358035	0.368627	0.366777	0.360301	0.366028	0.370135	0.362205	0.359546	0.5875	0.616778	0.630333	0.495265	0.577108	0.462095	0.670827	0.529565	0.531043	0.554617
42700	0.36909	0.36028	0.358131	0.368686	0.366064	0.35983	0.366066	0.370019	0.362189	0.359332	0.586024	0.615753	0.62909	0.494667	0.575646	0.461464	0.670614	0.52761	0.529833	0.553637
42800	0.369193	0.360276	0.358122	0.36778	0.365438	0.360163	0.365034	0.37038	0.362491	0.35973	0.585503	0.61439	0.628673	0.493147	0.573756	0.460429	0.670214	0.527068	0.528621	0.553426
42900	0.368478	0.360767	0.359045	0.367971	0.365739	0.359206	0.365098	0.370349	0.362489	0.359964	0.584126	0.613201	0.628747	0.492679	0.573258	0.459597	0.66933	0.526655	0.527538	0.552764
43000	0.36889	0.360311	0.358673	0.368407	0.365453	0.35855	0.365726	0.369647	0.362437	0.359759	0.582545	0.611655	0.627697	0.492344	0.571351	0.459858	0.668812	0.526132	0.526721	0.55248
43100	0.368816	0.359018	0.358521	0.368311	0.364291	0.358454	0.366069	0.369286	0.361736	0.359331	0.581312	0.61139	0.626546	0.491847	0.570918	0.45997	0.667683	0.525904	0.525209	0.552363
43200	0.369136	0.358942	0.358817	0.368424	0.364065	0.358237	0.365565	0.369554	0.361698	0.358515	0.580669	0.610406	0.626556	0.491238	0.569377	0.459408	0.666413	0.525284	0.523191	0.551466
43300	0.368789	0.359086	0.35891	0.368066	0.364111	0.357831	0.365059	0.369709	0.361672	0.359087	0.579757	0.609398	0.626177	0.490324	0.568449	0.458525	0.666168	0.524233	0.522098	0.551198
43400	0.368118	0.359147	0.358869	0.368746	0.364629	0.357785	0.365788	0.369699	0.361895	0.359881	0.579485	0.607948	0.624273	0.489891	0.567235	0.458042	0.665304	0.523255	0.521348	0.550935
43500	0.367478	0.358504	0.359085	0.36866	0.364578	0.357973	0.365904	0.37014	0.361527	0.360325	0.57699	0.607395	0.623176	0.48937	0.566065	0.457478	0.664443	0.522626	0.519846	0.550654
43600	0.367045	0.359138	0.359125	0.368841	0.364313	0.35775	0.366038	0.370084	0.361622	0.360728	0.575818	0.606976	0.621538	0.488303	0.565196	0.456222	0.663385	0.521788	0.517434	0.550533
43700	0.367009	0.358535	0.359381	0.368722	0.36491	0.357786	0.366129	0.370649	0.361828	0.359978	0.574621	0.606113	0.620169	0.486482	0.563921	0.455333	0.662666	0.521745	0.515101	0.55047
43800	0.366442	0.358468	0.360039	0.368254	0.365431	0.358164	0.365884	0.3698	0.362065	0.360222	0.574337	0.604541	0.618578	0.485729	0.562762	0.455047	0.661594	0.52134	0.513114	0.550048
43900	0.366543	0.357612	0.359767	0.368392	0.366328	0.357698	0.365466	0.36909	0.36203	0.360355	0.573136	0.603528	0.617767	0.486112	0.561316	0.454752	0.660812	0.520943	0.510559	0.548591
44000	0.36615	0.357439	0.360291	0.368497	0.366241	0.358618	0.365276	0.368912	0.36163	0.359952	0.572945	0.602968	0.617659	0.484567	0.559655	0.454394	0.660393	0.520934	0.509053	0.548385
44100	0.365999	0.356953	0.360039	0.368865	0.365805	0.359273	0.365008	0.370001	0.361802	0.360467	0.5719	0.60226	0.616665	0.483275	0.557867	0.454105	0.659781	0.520265	0.507593	0.547809
44200	0.366508	0.357388	0.358546	0.368804	0.365629	0.359523	0.364548	0.370784	0.361794	0.360223	0.57067	0.601823	0.6152	0.481554	0.557555	0.453462	0.658004	0.518841	0.505189	0.547824
44300	0.36587	0.357398	0.35812	0.36856	0.365162	0.35987	0.364861	0.370995	0.362322	0.360783	0.569196	0.601243	0.614009	0.480145	0.556375	0.452848	0.656452	0.517876	0.503288	0.547492
44400	0.365523	0.358351	0.358487	0.368846	0.365818	0.359221	0.365195	0.371045	0.362192	0.360932	0.568755	0.599963	0.612666	0.47837	0.555213	0.452472	0.655391	0.51779	0.501522	0.547161
44500	0.364965	0.359073	0.358254	0.368045	0.366751	0.359709	0.36446	0.371141	0.362635	0.360646	0.568184	0.59927	0.611044	0.477679	0.55348	0.452695	0.654373	0.516827	0.500222	0.547217
44600	0.364811	0.359938	0.358566	0.368279	0.366496	0.360582	0.364192	0.372115	0.363005	0.36068	0.56766	0.598688	0.610529	0.476904	0.552209	0.452252	0.653572	0.51614	0.499618	0.546035
44700	0.364712	0.360919	0.358486	0.369641	0.366025	0.361088	0.363606	0.372654	0.363511	0.360546	0.566173	0.597715	0.610838	0.476312	0.551159	0.451774	0.653523	0.515567	0.498182	0.545719
44800	0.364599	0.360558	0.358487	0.369664	0.365004	0.360897	0.364428	0.37247	0.363546	0.360864	0.565811	0.596325	0.609527	0.475799	0.549397	0.451461	0.65295	0.515198	0.497259	0.544534
44900	0.364672	0.359279	0.359212	0.369644	0.364966	0.360354	0.364444	0.373258	0.363732	0.360896	0.565222	0.59595	0.608394	0.474303	0.547769	0.451357	0.651817	0.514213	0.495355	0.544067
45000	0.364939	0.3583	0.360015	0.369836	0.364705	0.360237	0.365	0.373655	0.363251	0.361013	0.563873	0.595279	0.606639	0.473423	0.546611	0.449695	0.651872	0.513843	0.49586	0.543871
45100	0.365283	0.358836	0.361337	0.370329	0.364227	0.360174	0.365119	0.373012	0.36457	0.36112	0.56369	0.594774	0.605546	0.472666	0.544944	0.448384	0.650519	0.513733	0.494127	0.543575
45200	0.365861	0.358412	0.360962	0.371038	0.363566	0.360365	0.365544	0.373824	0.364611	0.360807	0.562804	0.594238	0.603781	0.472881	0.543486	0.44773	0.650832	0.512822	0.493338	0.542499
45300	0.366669	0.359742	0.360749	0.371292	0.36363	0.360647	0.365453	0.373364	0.363774	0.360725	0.561819	0.593222	0.602251	0.472637	0.541127	0.447203	0.650901	0.512693	0.492617	0.541885
45400	0.367125	0.358488	0.360994	0.371089	0.363993	0.362092	0.365136	0.373224	0.364195	0.360802	0.560892	0.592988	0.600937	0.471957	0.540417	0.446757	0.649981	0.511834	0.491396	0.540529
45500	0.366973	0.356789	0.360991	0.371873	0.363628	0.362275	0.365344	0.373665	0.363817	0.360864	0.559973	0.592245	0.59996	0.471386	0.538858	0.446214	0.649042	0.510654	0.489498	0.540309
45600	0.367216	0.356511	0.361041	0.371823	0.364223	0.362618	0.365355	0.37432	0.363862	0.36111	0.55982	0.591231	0.598896	0.470945	0.537444	0.445751	0.64803	0.510059	0.48886	0.539684
45700	0.367148	0.357333	0.361104	0.37178	0.364163	0.362125	0.365004	0.374784	0.364242	0.360676	0.558399	0.590318	0.597582	0.470826	0.536775	0.445936	0.647282	0.509353	0.488657	0.538696
45800	0.366582	0.357854	0.361112	0.37151	0.364681	0.361379	0.364721	0.374912	0.364355	0.361147	0.557041	0.588648	0.597148	0.469322	0.534084	0.445792	0.646031	0.508644	0.486558	0.538011
45900	0.366961	0.357421	0.361481	0.371315	0.364908	0.360209	0.365007	0.375783	0.364585	0.361415	0.556247	0.58786	0.595912	0.468175	0.532336	0.445281	0.645323	0.507913	0.48589	0.536518
46000	0.36819	0.357116	0.361106	0.371453	0.365262	0.360711	0.364747	0.375683	0.364297	0.360929	0.555354	0.586651	0.594547	0.467247	0.530602	0.445075	0.644506	0.507259	0.484844	0.535555
46100	0.367809	0.357207	0.360645	0.371082	0.365281	0.361403	0.364582	0.375261	0.364806	0.360608	0.554594	0.585321	0.593391	0.467115	0.528802	0.444267	0.644304	0.506235	0.483821	0.535758
46200	0.368208	0.357353	0.361182	0.371143	0.365548	0.361611	0.365123	0.376388	0.365291	0.360465	0.554163	0.583931	0.591598	0.466369	0.528043	0.444011	0.643414	0.506205	0.482197	0.5353
46300	0.368445	0.35823	0.361081	0.371809	0.364793	0.361161	0.36555	0.376053	0.365944	0.360581	0.554476	0.582732	0.59061	0.46558	0.52622	0.44419	0.642993	0.505793	0.480844	0.534365
46400	0.368732	0.358226	0.361292	0.372378	0.364404	0.361139	0.366039	0.376542	0.366218	0.360974	0.553712	0.581382	0.589487	0.465066	0.525113	0.444007	0.641777	0.504968	0.479371	0.533797
46500	0.368426	0.35946	0.361154	0.371642	0.364631	0.360588	0.365188	0.376439	0.36647	0.361656	0.553447	0.580001	0.588319	0.464639	0.524117	0.44379	0.641378	0.50466	0.477734	0.533073
46600	0.36838	0.35871	0.361884	0.371784	0.365062	0.360853	0.364565	0.376334	0.366785	0.361498	0.552785	0.579766	0.58708	0.465038	0.52302	0.443648	0.640286	0.504437	0.477331	0.531572
46700	0.367885	0.35927	0.361613	0.372245	0.365015	0.360848	0.364735	0.375455	0.366696	0.361983	0.552205	0.57892	0.585389	0.464708	0.521283	0.443493	0.638821	0.504277	0.474739	0.530768
46800	0.368259	0.358828	0.361577	0.372203	0.364324	0.360487	0.364607	0.375678	0.366798	0.363058	0.551761	0.578428	0.583333	0.464087	0.519531	0.443258	0.638201	0.504138	0.472796	0.52967
46900	0.368323	0.358398	0.361202	0.3717	0.36336	0.361094	0.364264	0.375771	0.366983	0.363023	0.551279	0.577185	0.582701	0.464355	0.518267	0.442705	0.636926	0.503795	0.47099	0.528835
47000	0.368181	0.358706	0.361243	0.372036	0.363211	0.361741	0.364901	0.375965	0.367137	0.363425	0.550793	0.576243	0.581825	0.464195	0.517615	0.442312	0.63541	0.503544	0.470401	0.528318
47100	0.368428	0.35954	0.36111	0.371682	0.362692	0.360871	0.36494	0.375578	0.366594	0.363159	0.550317	0.575214	0.580649	0.463298	0.515985	0.442283	0.634627	0.502874	0.469828	0.527481
47200	0.368442	0.360015	0.361614	0.371469	0.363416	0.361429	0.365278	0.376601	0.366223	0.363245	0.549163	0.574711	0.578841	0.462992	0.515342	0.441944	0.633813	0.502725	0.467674	0.52624
47300	0.369515	0.359973	0.361815	0.371967	0.36348	0.361358	0.364606	0.376613	0.366369	0.362757	0.549041	0.573614	0.577833	0.462163	0.51399	0.442054	0.6325	0.502229	0.467294	0.524775
47400	0.369173	0.359956	0.362564	0.372696	0.363454	0.360987	0.364071	0.376637	0.366891	0.363142	0.549235	0.572734	0.576758	0.459858	0.512755	0.441002	0.631773	0.502297	0.466535	0.523543
47500	0.369081	0.36021	0.362463	0.372742	0.363736	0.361124	0.363971	0.376241	0.366623	0.363591	0.549137	0.572072	0.575361	0.459105	0.510921	0.440638	0.631018	0.501745	0.465861	0.523385
47600	0.370292	0.359587	0.36227	0.372562	0.364258	0.361354	0.363405	0.376166	0.366324	0.364063	0.548887	0.570924	0.573726	0.457831	0.509682	0.439943	0.630052	0.500609	0.464952	0.523059
47700	0.370108	0.358332	0.362134	0.372942	0.363521	0.361935	0.363127	0.376862	0.365979	0.36435	0.54838	0.568959	0.572614	0.456964	0.508345	0.43992	0.62823	0.500913	0.4646	0.522696
47800	0.369899	0.35851	0.362314	0.372995	0.364292	0.361891	0.363851	0.377448	0.366039	0.364549	0.547677	0.568614	0.571635	0.455656	0.507749	0.439517	0.626349	0.500475	0.463347	0.52148
47900	0.370018	0.358248	0.361379	0.373108	0.364115	0.362549	0.363954	0.378012	0.366187	0.364734	0.546879	0.567921	0.570111	0.453743	0.506594	0.439135	0.624525	0.499745	0.461815	0.52023
48000	0.369361	0.358177	0.362388	0.373102	0.363567	0.363202	0.365316	0.378091	0.365326	0.365227	0.546356	0.567744	0.568475	0.453799	0.505329	0.439105	0.623656	0.499023	0.461474	0.519524
48100	0.368727	0.358215	0.363148	0.372978	0.363721	0.363372	0.365334	0.378172	0.364829	0.365947	0.546285	0.567394	0.567249	0.4533	0.504138	0.438844	0.621337	0.498968	0.460565	0.517962
48200	0.36853	0.358464	0.362787	0.372211	0.363017	0.363741	0.365024	0.378164	0.365359	0.36636	0.545869	0.566924	0.566061	0.452282	0.503738	0.438487	0.620353	0.498224	0.459921	0.51635
48300	0.367283	0.358392	0.362165	0.37199	0.362703	0.36313	0.365133	0.377571	0.365419	0.366889	0.544725	0.565384	0.565475	0.452111	0.50225	0.438156	0.619873	0.498082	0.459026	0.51557
48400	0.367078	0.358891	0.361658	0.3718	0.361927	0.363586	0.364914	0.377694	0.364621	0.36652	0.54468	0.564515	0.56426	0.451061	0.502048	0.438208	0.618367	0.497557	0.45775	0.514526
48500	0.367935	0.358727	0.361506	0.3717	0.361742	0.363688	0.364739	0.377308	0.364739	0.366681	0.543749	0.563631	0.563236	0.450521	0.501472	0.438139	0.617	0.497512	0.456245	0.513641
48600	0.367521	0.358611	0.360589	0.37212	0.36216	0.36431	0.36554	0.376803	0.364924	0.36667	0.543109	0.563601	0.562407	0.448724	0.500411	0.43773	0.615555	0.496865	0.455766	0.512671
48700	0.368674	0.357961	0.360843	0.372376	0.36214	0.364655	0.366512	0.37734	0.365162	0.367043	0.542613	0.56267	0.56198	0.448295	0.499103	0.437083	0.61444	0.496692	0.455533	0.511122
48800	0.369074	0.356622	0.361952	0.372153	0.361475	0.364396	0.366401	0.376816	0.3654	0.367172	0.541959	0.562294	0.560961	0.447943	0.498654	0.437053	0.611912	0.496274	0.454637	0.510052
48900	0.369746	0.356305	0.361896	0.371974	0.361333	0.36535	0.366673	0.376602	0.365348	0.367093	0.541822	0.561395	0.560227	0.448045	0.497097	0.437454	0.609886	0.495408	0.45417	0.5094
49000	0.369642	0.35643	0.362324	0.371608	0.360349	0.364082	0.367369	0.37675	0.3653	0.368071	0.541606	0.56085	0.559095	0.447843	0.495466	0.437071	0.608541	0.494961	0.452969	0.508328
49100	0.370028	0.355782	0.361942	0.371511	0.360291	0.363902	0.366795	0.377216	0.365672	0.367665	0.541596	0.559954	0.558692	0.448421	0.494168	0.437194	0.607027	0.494001	0.452339	0.507282
49200	0.370384	0.356409	0.361488	0.371422	0.359974	0.362777	0.367264	0.377567	0.365325	0.367107	0.541105	0.558837	0.557475	0.448628	0.493309	0.436547	0.605793	0.493081	0.451217	0.505631
49300	0.370971	0.356193	0.361966	0.371571	0.360271	0.362612	0.367777	0.377266	0.365649	0.367123	0.540884	0.557843	0.556614	0.448441	0.492631	0.435918	0.605226	0.492664	0.450099	0.504857
49400	0.37167	0.356824	0.361786	0.370903	0.360252	0.36252	0.367868	0.376796	0.366017	0.367848	0.540153	0.557076	0.556402	0.448576	0.490828	0.435485	0.604404	0.492028	0.449566	0.503363
49500	0.371049	0.35601	0.361797	0.37083	0.360385	0.362272	0.367743	0.37633	0.36621	0.368833	0.538933	0.556822	0.555486	0.447981	0.490436	0.435126	0.602307	0.491526	0.449171	0.501994
49600	0.37117	0.355883	0.361821	0.371361	0.360734	0.361838	0.367889	0.375668	0.366494	0.36846	0.537954	0.556372	0.554972	0.447201	0.488844	0.434687	0.60111	0.490808	0.4482	0.500544
49700	0.37051	0.356614	0.362832	0.370512	0.360566	0.362026	0.367697	0.375386	0.366686	0.368023	0.537398	0.555054	0.55429	0.447795	0.488027	0.434472	0.598469	0.488963	0.447608	0.499195
49800	0.37128	0.357502	0.363154	0.370457	0.360021	0.362151	0.365534	0.375514	0.36698	0.36827	0.536192	0.554593	0.553375	0.447113	0.486783	0.434042	0.597139	0.488425	0.447189	0.498092
49900	0.371032	0.35747	0.363373	0.370468	0.359934	0.361813	0.365368	0.374688	0.366502	0.36799	0.5358	0.55428	0.552506	0.44529	0.485952	0.433375	0.595185	0.487242	0.446935	0.497157
50000	0.370962	0.35799	0.363118	0.370717	0.36012	0.362466	0.365323	0.374732	0.366914	0.368339	0.53584	0.553068	0.552813	0.445494	0.485318	0.433001	0.594231	0.487057	0.447145	0.495089
50100	0.370507	0.358553	0.363668	0.370788	0.360111	0.362367	0.365305	0.37441	0.366671	0.368589	0.535524	0.551935	0.551675	0.444896	0.484517	0.432765	0.593426	0.486669	0.446899	0.494301
50200	0.370241	0.358967	0.363009	0.37057	0.360847	0.36282	0.364461	0.37549	0.366127	0.368111	0.534762	0.550589	0.5507	0.443382	0.483599	0.432902	0.592216	0.485716	0.44573	0.492993
50300	0.370586	0.360188	0.363325	0.370621	0.361173	0.362783	0.364734	0.375612	0.366047	0.368262	0.533806	0.550311	0.550435	0.442907	0.482248	0.432692	0.590938	0.485216	0.444817	0.49147
50400	0.370601	0.359976	0.363927	0.370549	0.36109	0.362269	0.363796	0.37606	0.365987	0.369191	0.532835	0.548516	0.549759	0.442059	0.481177	0.430758	0.588051	0.483733	0.444238	0.489215
50500	0.371088	0.360371	0.364172	0.370601	0.361469	0.362312	0.36359	0.375397	0.365963	0.370146	0.532688	0.547976	0.549101	0.440894	0.479934	0.431278	0.585577	0.483206	0.443593	0.488169
50600	0.371195	0.361567	0.364886	0.370992	0.361801	0.362289	0.364302	0.375576	0.365155	0.370124	0.531866	0.547196	0.548074	0.440279	0.480132	0.430578	0.582459	0.482877	0.443134	0.48693
50700	0.372168	0.362373	0.364582	0.371621	0.361883	0.362769	0.364977	0.375394	0.364748	0.370098	0.531146	0.546263	0.547467	0.438995	0.479965	0.429966	0.579914	0.481855	0.442478	0.485631
50800	0.372052	0.362411	0.365056	0.371801	0.3616	0.363473	0.364933	0.375301	0.363971	0.369144	0.530672	0.545908	0.546489	0.438974	0.479755	0.429375	0.579119	0.481376	0.442148	0.484424
50900	0.371595	0.362324	0.365295	0.371528	0.362299	0.363497	0.365083	0.374812	0.364363	0.369376	0.529203	0.544843	0.546737	0.437905	0.479431	0.428441	0.576521	0.480742	0.442283	0.482615
51000	0.371654	0.362301	0.365396	0.370857	0.362294	0.36382	0.365057	0.375213	0.364364	0.369628	0.528968	0.543622	0.545287	0.438137	0.477904	0.428257	0.575288	0.480182	0.441284	0.480749
51100	0.371525	0.36304	0.36544	0.370892	0.362537	0.364009	0.364441	0.375154	0.364188	0.369307	0.528527	0.542099	0.544105	0.436902	0.477056	0.428637	0.573337	0.480211	0.440626	0.479138
51200	0.371359	0.362776	0.364915	0.370588	0.362955	0.363935	0.36337	0.37562	0.363756	0.369436	0.5281	0.541048	0.543346	0.435752	0.476575	0.427503	0.571252	0.479557	0.440411	0.478739
51300	0.371787	0.36289	0.364849	0.370241	0.363013	0.363925	0.362458	0.375471	0.363044	0.369511	0.527429	0.540128	0.543122	0.436354	0.475818	0.426737	0.56847	0.478844	0.440231	0.477196
51400	0.371747	0.363227	0.364904	0.370794	0.362704	0.364326	0.362019	0.375401	0.362823	0.368769	0.52596	0.539084	0.542744	0.4363	0.475451	0.426643	0.567348	0.47815	0.440109	0.476501
51500	0.371953	0.363244	0.364879	0.369901	0.363396	0.364076	0.361933	0.375183	0.362539	0.369081	0.525641	0.537814	0.54264	0.435135	0.474167	0.427122	0.565099	0.477772	0.439757	0.474828
51600	0.372189	0.362765	0.365509	0.369297	0.363537	0.363583	0.362216	0.37493	0.362769	0.369255	0.525045	0.537212	0.541652	0.434052	0.47289	0.427062	0.563531	0.476838	0.43899	0.473309
51700	0.37335	0.363433	0.365804	0.369012	0.363665	0.362825	0.362265	0.374661	0.363297	0.368892	0.524442	0.536461	0.540815	0.433653	0.472375	0.427109	0.562446	0.475973	0.438935	0.472844
51800	0.372623	0.36299	0.366019	0.368838	0.363683	0.363319	0.36201	0.375118	0.363144	0.368288	0.52402	0.535689	0.540757	0.433649	0.471757	0.426901	0.560902	0.47471	0.438384	0.471957
51900	0.373192	0.364052	0.366069	0.368539	0.36404	0.363931	0.362261	0.374696	0.363198	0.367598	0.52364	0.534454	0.540098	0.432943	0.471035	0.426408	0.559244	0.473792	0.437829	0.471556
52000	0.374322	0.363387	0.366934	0.368619	0.364646	0.364712	0.362279	0.374715	0.363261	0.367872	0.523736	0.533982	0.539548	0.4325	0.470448	0.426801	0.557013	0.473537	0.438095	0.47037
52100	0.374511	0.36281	0.366652	0.368822	0.364899	0.365122	0.362766	0.374885	0.363396	0.368142	0.523478	0.532885	0.53965	0.432158	0.469324	0.426246	0.554618	0.47261	0.43778	0.469519
52200	0.374375	0.36367	0.367131	0.368812	0.365167	0.365669	0.362814	0.373909	0.363646	0.368207	0.522763	0.531774	0.538437	0.43143	0.468764	0.426234	0.552984	0.471763	0.437073	0.468413
52300	0.373794	0.363998	0.367714	0.368758	0.36475	0.365283	0.362159	0.374318	0.363664	0.368349	0.522471	0.530163	0.537829	0.430457	0.468351	0.424902	0.551615	0.470862	0.436935	0.466618
52400	0.373612	0.363534	0.367254	0.368735	0.364535	0.365068	0.361975	0.374038	0.363773	0.36941	0.52144	0.529069	0.537716	0.429677	0.46722	0.42476	0.549336	0.469904	0.436688	0.465009
52500	0.374551	0.362846	0.367951	0.368763	0.36371	0.365006	0.362429	0.373185	0.363766	0.370527	0.520647	0.527265	0.536646	0.428732	0.467186	0.424329	0.547434	0.469717	0.436146	0.46343
52600	0.375577	0.362248	0.367331	0.369177	0.363836	0.365049	0.362581	0.373118	0.363726	0.369656	0.519414	0.525598	0.536365	0.428012	0.466016	0.423891	0.546579	0.469428	0.434967	0.462575
52700	0.376225	0.362097	0.367079	0.369235	0.363739	0.364954	0.362506	0.372861	0.363874	0.370228	0.519211	0.524724	0.535417	0.426732	0.466243	0.423903	0.546412	0.468456	0.434456	0.461342
52800	0.374592	0.362443	0.367524	0.369904	0.363707	0.365162	0.361932	0.372694	0.363437	0.370222	0.518878	0.523708	0.534258	0.426123	0.465756	0.423399	0.545063	0.468024	0.434237	0.460116
52900	0.374133	0.361516	0.367915	0.369977	0.363607	0.364908	0.362112	0.371552	0.36362	0.37119	0.517851	0.522424	0.533678	0.424448	0.464432	0.423084	0.543586	0.467314	0.433728	0.458682
53000	0.373484	0.36195	0.368072	0.370487	0.36452	0.364292	0.361494	0.370569	0.363936	0.370679	0.516375	0.521002	0.532894	0.424008	0.464015	0.422327	0.541146	0.466751	0.433532	0.457782
53100	0.372557	0.36288	0.367841	0.371067	0.364381	0.364514	0.361137	0.370415	0.364183	0.370554	0.516559	0.520298	0.531885	0.423158	0.463091	0.422363	0.539711	0.466516	0.433108	0.45699
53200	0.371526	0.362965	0.367442	0.371434	0.364722	0.364182	0.35988	0.369465	0.364863	0.370487	0.516183	0.518279	0.53122	0.422451	0.462309	0.422628	0.538309	0.466477	0.433021	0.45625
53300	0.37146	0.362493	0.368458	0.371981	0.364359	0.36486	0.359617	0.369401	0.365105	0.370897	0.516406	0.517094	0.530815	0.421816	0.46118	0.423039	0.537356	0.465867	0.432828	0.455277
53400	0.372155	0.362648	0.368581	0.372519	0.364977	0.364502	0.360165	0.368977	0.365169	0.370749	0.515807	0.516573	0.530624	0.42199	0.460684	0.422494	0.535931	0.464686	0.432316	0.454186
53500	0.371158	0.363718	0.367945	0.372819	0.364296	0.364463	0.359698	0.36921	0.366153	0.370514	0.515265	0.51597	0.529683	0.420797	0.459756	0.42282	0.534552	0.464681	0.432437	0.453256
53600	0.370897	0.364124	0.367898	0.37268	0.364792	0.364159	0.35935	0.369599	0.366778	0.370171	0.514516	0.515615	0.528618	0.419872	0.458747	0.422582	0.533678	0.464119	0.432139	0.452597
53700	0.370708	0.365112	0.368492	0.37277	0.364158	0.363692	0.360154	0.369463	0.367068	0.370781	0.513986	0.514466	0.527492	0.419073	0.458076	0.422242	0.533538	0.464098	0.43211	0.451866
53800	0.369896	0.365451	0.368653	0.372403	0.363868	0.363997	0.360208	0.369593	0.367324	0.370601	0.512673	0.513326	0.526598	0.41889	0.457469	0.421585	0.533158	0.462862	0.431645	0.449641
53900	0.370864	0.365916	0.369253	0.372705	0.363639	0.363945	0.360806	0.369565	0.367639	0.370035	0.511926	0.512614	0.525819	0.418475	0.4568	0.421659	0.532539	0.462176	0.431778	0.449135
54000	0.37179	0.364988	0.369566	0.372174	0.363502	0.363722	0.361738	0.369707	0.368221	0.370527	0.511271	0.510166	0.525144	0.418198	0.455682	0.4215	0.531432	0.461981	0.431352	0.447503
54100	0.372717	0.366895	0.369157	0.37198	0.364021	0.363368	0.360792	0.369598	0.368226	0.371258	0.511062	0.508487	0.524744	0.416863	0.454555	0.420928	0.530901	0.460976	0.430711	0.446662
54200	0.371958	0.366418	0.368934	0.371979	0.364511	0.363077	0.360242	0.370475	0.367957	0.371097	0.510837	0.506524	0.523588	0.415352	0.453653	0.420661	0.531027	0.459924	0.430354	0.446367
54300	0.372175	0.366304	0.368909	0.372044	0.364808	0.36295	0.359218	0.370317	0.367746	0.371333	0.511563	0.504993	0.522948	0.4142	0.452575	0.420886	0.529742	0.459764	0.430095	0.445699
54400	0.370942	0.366533	0.369609	0.371553	0.364249	0.363124	0.359835	0.369936	0.368968	0.372197	0.510616	0.503851	0.521957	0.414252	0.452769	0.421522	0.528786	0.459272	0.429404	0.444765
54500	0.37142	0.367281	0.369495	0.37141	0.364945	0.3639	0.360727	0.370427	0.369127	0.372584	0.510306	0.502669	0.52102	0.415325	0.452238	0.421946	0.527772	0.458855	0.428964	0.443181
54600	0.37222	0.366308	0.369491	0.370563	0.364711	0.364684	0.361284	0.369177	0.369294	0.371125	0.510054	0.502411	0.520148	0.415428	0.450643	0.422048	0.527001	0.457884	0.428716	0.442574
54700	0.372329	0.366883	0.369042	0.370664	0.364943	0.36478	0.361205	0.368889	0.368947	0.371298	0.508828	0.502083	0.520008	0.41541	0.449468	0.422266	0.526379	0.456759	0.428446	0.44206
54800	0.372153	0.366362	0.369375	0.369639	0.364213	0.365327	0.361693	0.369665	0.368699	0.371581	0.508452	0.499817	0.519453	0.415837	0.449257	0.422427	0.525784	0.456146	0.428412	0.441463
54900	0.372873	0.365705	0.369306	0.370072	0.363685	0.36581	0.361878	0.370177	0.36837	0.371187	0.507678	0.498868	0.518739	0.414962	0.449112	0.421045	0.52502	0.455659	0.428303	0.440659
55000	0.372545	0.366373	0.37006	0.370443	0.363263	0.366392	0.360876	0.370339	0.368204	0.371397	0.50747	0.497268	0.518089	0.414906	0.447857	0.420679	0.523988	0.455535	0.427736	0.440341
55100	0.372208	0.36606	0.370781	0.370177	0.363869	0.366359	0.361092	0.369812	0.368564	0.371299	0.507119	0.496128	0.516729	0.414711	0.446554	0.420495	0.522984	0.453775	0.427568	0.439921
55200	0.37359	0.36485	0.370771	0.370347	0.363777	0.365974	0.360557	0.370559	0.368514	0.371673	0.506445	0.494563	0.515475	0.415509	0.445268	0.420676	0.522578	0.452608	0.426901	0.439002
55300	0.373295	0.36531	0.370825	0.370212	0.363889	0.366045	0.361478	0.371511	0.36875	0.37221	0.505641	0.492333	0.514986	0.415387	0.445099	0.421285	0.522082	0.451548	0.427192	0.438301
55400	0.373374	0.364531	0.371195	0.369887	0.364339	0.366612	0.36169	0.371515	0.368623	0.372458	0.505499	0.491963	0.514801	0.414369	0.44459	0.421646	0.521187	0.451036	0.427041	0.43832
55500	0.373305	0.364002	0.371306	0.370932	0.364185	0.366569	0.362028	0.371609	0.369143	0.372013	0.504477	0.491478	0.514207	0.412881	0.443478	0.421746	0.520833	0.450773	0.42666	0.437545
55600	0.372703	0.364042	0.371387	0.371631	0.363209	0.367234	0.361893	0.371222	0.369465	0.372205	0.503382	0.49046	0.513719	0.412768	0.441822	0.421514	0.520475	0.449426	0.426001	0.437362
55700	0.373692	0.364483	0.372671	0.371884	0.362647	0.366807	0.362101	0.371643	0.369923	0.372464	0.50297	0.489569	0.512701	0.412576	0.440553	0.421472	0.519757	0.449508	0.425956	0.436923
55800	0.374399	0.363844	0.373162	0.371896	0.363654	0.366945	0.361928	0.371703	0.370418	0.372422	0.502445	0.488498	0.511863	0.412035	0.440041	0.421117	0.519079	0.44908	0.425336	0.435913
55900	0.374657	0.363862	0.372522	0.371542	0.363644	0.366366	0.363016	0.371888	0.370322	0.371868	0.5012	0.486771	0.511552	0.411512	0.439539	0.420521	0.517517	0.448737	0.424955	0.435027
56000	0.373952	0.363772	0.372029	0.371071	0.363932	0.36601	0.363213	0.372188	0.370197	0.372928	0.500921	0.48702	0.510632	0.410963	0.439347	0.420324	0.516826	0.448194	0.425116	0.43548
56100	0.373535	0.363804	0.372579	0.370918	0.362763	0.365867	0.362781	0.372212	0.369473	0.372394	0.500489	0.485472	0.509361	0.410528	0.438429	0.419416	0.516656	0.447761	0.424549	0.435443
56200	0.373402	0.365058	0.372497	0.371201	0.362582	0.365329	0.36297	0.372705	0.370069	0.371352	0.499346	0.485291	0.509311	0.410002	0.438152	0.418853	0.516104	0.447711	0.424229	0.43428
56300	0.374002	0.364583	0.37272	0.371088	0.36318	0.365843	0.363895	0.371533	0.370683	0.372613	0.499228	0.484672	0.509079	0.410499	0.437859	0.417753	0.515311	0.446478	0.424085	0.434092
56400	0.373521	0.36452	0.372688	0.370481	0.3633	0.366369	0.364424	0.372078	0.370527	0.372212	0.498742	0.483751	0.508612	0.410725	0.43746	0.418476	0.514733	0.445897	0.423578	0.433044
56500	0.372955	0.364923	0.372979	0.370838	0.362168	0.366395	0.364977	0.371939	0.370967	0.371761	0.497525	0.482291	0.508758	0.410447	0.437187	0.417719	0.513573	0.444379	0.423489	0.432557
56600	0.372453	0.365446	0.372874	0.371261	0.363325	0.367084	0.365281	0.37237	0.370189	0.372003	0.496883	0.481103	0.507684	0.409488	0.437081	0.417268	0.512579	0.444309	0.424018	0.431502
56700	0.372489	0.3665	0.373374	0.371108	0.363989	0.367501	0.365742	0.37274	0.369706	0.371949	0.496648	0.479555	0.50748	0.409336	0.437009	0.416363	0.511772	0.442832	0.423603	0.430728
56800	0.37209	0.368374	0.372888	0.372239	0.363422	0.367527	0.366804	0.372126	0.370559	0.372651	0.496448	0.477713	0.506937	0.408722	0.435917	0.416109	0.511271	0.442353	0.422924	0.431098
56900	0.372175	0.368709	0.372528	0.37218	0.36342	0.366801	0.366734	0.372324	0.371153	0.372726	0.495539	0.476184	0.506266	0.408114	0.434215	0.415859	0.509249	0.440846	0.422484	0.430169
57000	0.371701	0.368322	0.371914	0.372232	0.362108	0.367211	0.367437	0.372304	0.370833	0.373126	0.494802	0.47529	0.505889	0.408698	0.434711	0.416012	0.507721	0.440624	0.421965	0.429347
57100	0.372654	0.367971	0.372136	0.372449	0.362057	0.367111	0.367689	0.372792	0.370685	0.373867	0.495138	0.47401	0.505487	0.408133	0.434474	0.415502	0.506672	0.439458	0.421347	0.428517
57200	0.372729	0.36833	0.373223	0.372629	0.363235	0.367537	0.368235	0.371806	0.370792	0.373595	0.495063	0.473121	0.505358	0.407975	0.434182	0.415496	0.505762	0.438412	0.420819	0.428726
57300	0.372659	0.369603	0.373116	0.372157	0.36397	0.368221	0.368243	0.370848	0.37129	0.373542	0.49449	0.471878	0.505025	0.40756	0.434025	0.415095	0.504604	0.438195	0.421298	0.428533
57400	0.372636	0.369616	0.372257	0.372362	0.36365	0.367996	0.368571	0.37102	0.371164	0.374201	0.493252	0.47176	0.504619	0.40711	0.434323	0.414868	0.503594	0.437438	0.420761	0.427829
57500	0.372044	0.369376	0.372734	0.37249	0.364393	0.368339	0.368869	0.371177	0.370976	0.374058	0.492397	0.471531	0.503617	0.406555	0.433938	0.414869	0.502059	0.437127	0.420709	0.427241
57600	0.372111	0.368353	0.372534	0.372298	0.364195	0.36756	0.369147	0.371043	0.370471	0.374856	0.492757	0.470753	0.502795	0.407124	0.433661	0.414825	0.501845	0.43603	0.420138	0.427535
57700	0.372253	0.367982	0.373353	0.372538	0.363747	0.368061	0.36925	0.370858	0.370519	0.374822	0.492429	0.469375	0.502561	0.405825	0.434154	0.414318	0.501458	0.435004	0.419649	0.427325
57800	0.372367	0.367741	0.373378	0.372489	0.363311	0.368216	0.36853	0.370112	0.370867	0.374704	0.49214	0.468902	0.502014	0.405364	0.43371	0.413489	0.501472	0.435061	0.419719	0.42702
57900	0.371556	0.367908	0.374441	0.372748	0.363429	0.36817	0.367844	0.369538	0.371284	0.374546	0.491573	0.467284	0.501589	0.404438	0.433459	0.413341	0.50153	0.435006	0.419486	0.427097
58000	0.371952	0.369116	0.374924	0.372472	0.363543	0.368468	0.367819	0.368621	0.371909	0.374577	0.490952	0.466594	0.500548	0.403957	0.432816	0.412665	0.500793	0.433876	0.418723	0.427119
58100	0.372719	0.369881	0.374558	0.371876	0.363499	0.368491	0.367655	0.368334	0.371569	0.374318	0.490455	0.465838	0.499731	0.40363	0.432333	0.412348	0.500175	0.434144	0.419426	0.426285
58200	0.372141	0.369387	0.374654	0.37139	0.363138	0.368673	0.367225	0.368783	0.370951	0.373946	0.489515	0.46542	0.499187	0.403253	0.431323	0.411982	0.498991	0.432935	0.419253	0.426521
58300	0.370777	0.369473	0.374597	0.370845	0.362289	0.369047	0.367344	0.3692	0.371171	0.374453	0.488302	0.465316	0.498852	0.403383	0.431045	0.412228	0.498838	0.432153	0.419069	0.426294
58400	0.37135	0.368901	0.37462	0.371	0.363156	0.369275	0.367262	0.368898	0.370429	0.374523	0.487785	0.464973	0.498472	0.404133	0.429466	0.411416	0.498461	0.432119	0.419083	0.425917
58500	0.371804	0.369414	0.37467	0.370425	0.363101	0.369632	0.366965	0.369096	0.36966	0.375126	0.486294	0.464757	0.497986	0.404114	0.429751	0.41139	0.498077	0.431378	0.419482	0.425133
58600	0.371205	0.370038	0.374459	0.370264	0.36329	0.369803	0.366886	0.369544	0.369897	0.375535	0.485144	0.464842	0.497308	0.403782	0.429565	0.411116	0.497225	0.430389	0.418763	0.425103
58700	0.371607	0.370158	0.374928	0.37037	0.363192	0.370922	0.366532	0.369439	0.369934	0.374368	0.483573	0.46383	0.496786	0.401709	0.429518	0.410794	0.496537	0.430846	0.418646	0.424634
58800	0.371804	0.370102	0.374581	0.369814	0.363293	0.371193	0.366266	0.369451	0.369916	0.374669	0.482948	0.462713	0.495728	0.400307	0.429104	0.410393	0.496757	0.430181	0.417982	0.42449
58900	0.372534	0.3698	0.374252	0.369564	0.363425	0.371061	0.366573	0.369642	0.370075	0.37474	0.482013	0.462079	0.495223	0.400233	0.427754	0.410622	0.495724	0.430102	0.417925	0.42412
59000	0.373466	0.36909	0.373848	0.369388	0.362971	0.370935	0.366905	0.369685	0.370227	0.375122	0.480772	0.461833	0.495052	0.398906	0.426704	0.410067	0.495382	0.429977	0.417657	0.423291
59100	0.37386	0.36989	0.373849	0.369271	0.362753	0.370529	0.367357	0.369147	0.3697	0.376019	0.480323	0.460748	0.494567	0.39829	0.426593	0.409786	0.494692	0.429832	0.41749	0.423396
59200	0.373697	0.36915	0.373939	0.369254	0.362283	0.370496	0.367158	0.369223	0.370311	0.376682	0.480004	0.459446	0.494238	0.397804	0.426	0.409392	0.493636	0.429768	0.417964	0.422839
59300	0.373566	0.368817	0.373225	0.369425	0.361882	0.370283	0.366441	0.368971	0.369988	0.375561	0.47889	0.459088	0.493871	0.397974	0.42501	0.409455	0.492925	0.429548	0.418303	0.422067
59400	0.373973	0.369444	0.373423	0.370021	0.362461	0.370067	0.36627	0.369608	0.370383	0.375836	0.477732	0.458802	0.493928	0.397936	0.424845	0.409076	0.492412	0.430091	0.418352	0.42179
59500	0.374063	0.369859	0.373154	0.36969	0.363347	0.369458	0.366867	0.369412	0.369513	0.375775	0.476858	0.456557	0.493899	0.397276	0.424229	0.409468	0.491649	0.429427	0.417818	0.420266
59600	0.374362	0.369605	0.373183	0.369678	0.363447	0.36924	0.367659	0.369799	0.369193	0.375369	0.475675	0.456388	0.493775	0.396905	0.423618	0.409211	0.49092	0.42899	0.416912	0.418933
59700	0.373735	0.370288	0.373278	0.370179	0.363379	0.3696	0.366925	0.369877	0.370264	0.375727	0.474388	0.455254	0.493382	0.395423	0.423244	0.408299	0.489083	0.428599	0.417122	0.417959
59800	0.373611	0.370732	0.373498	0.371004	0.362725	0.369634	0.366133	0.36995	0.370043	0.37516	0.47331	0.455403	0.492814	0.395554	0.422753	0.406924	0.489165	0.428719	0.416357	0.418195
59900	0.373908	0.370371	0.374165	0.371108	0.363479	0.369785	0.366461	0.370548	0.370139	0.375518	0.472484	0.453771	0.491942	0.39453	0.420538	0.405223	0.488001	0.42837	0.415618	0.417876
60000	0.374823	0.37103	0.373958	0.371078	0.362994	0.370303	0.367827	0.370273	0.370242	0.375628	0.472108	0.453138	0.491158	0.394286	0.420233	0.403952	0.487521	0.428242	0.415292	0.417575
60100	0.374804	0.370985	0.374727	0.371764	0.363292	0.369151	0.367768	0.369151	0.370371	0.375055	0.471401	0.452594	0.490894	0.393893	0.419828	0.402923	0.486481	0.428605	0.415452	0.417714
60200	0.374118	0.371919	0.37504	0.372333	0.363674	0.368487	0.367992	0.368891	0.370245	0.37501	0.470744	0.452313	0.489775	0.394232	0.420201	0.40346	0.485325	0.428554	0.414338	0.417804
60300	0.373972	0.372435	0.374242	0.372195	0.364178	0.367707	0.367812	0.369218	0.369979	0.374589	0.470217	0.451572	0.489773	0.394144	0.419252	0.403193	0.484351	0.427561	0.413928	0.417349
60400	0.373608	0.371981	0.373868	0.372209	0.36494	0.367704	0.367811	0.369867	0.37003	0.374566	0.469239	0.450716	0.489894	0.393806	0.419378	0.402705	0.483988	0.427415	0.413518	0.416754
60500	0.373535	0.372261	0.374571	0.372743	0.364648	0.367434	0.367633	0.369448	0.36986	0.374352	0.468802	0.449511	0.489002	0.392982	0.418831	0.402211	0.483716	0.427089	0.413547	0.416734
60600	0.37376	0.371865	0.373701	0.372969	0.364651	0.367679	0.368258	0.369613	0.369665	0.374102	0.468037	0.448214	0.48879	0.392429	0.418994	0.401818	0.483122	0.425953	0.413229	0.416648
60700	0.374304	0.372059	0.373384	0.373742	0.365644	0.367753	0.368262	0.369431	0.370021	0.374972	0.466939	0.447504	0.488164	0.392069	0.418	0.401362	0.482755	0.425454	0.413078	0.416659
60800	0.374287	0.371801	0.372933	0.373295	0.366015	0.368415	0.36803	0.369272	0.369079	0.37557	0.466389	0.446906	0.487865	0.392357	0.417021	0.400935	0.482055	0.425179	0.412692	0.416584
60900	0.3735	0.371725	0.371847	0.373511	0.365549	0.36898	0.367267	0.368531	0.368976	0.37551	0.46534	0.446748	0.487907	0.392578	0.416758	0.400572	0.481295	0.425349	0.412933	0.415187
61000	0.37265	0.372072	0.37137	0.372984	0.365297	0.36932	0.367888	0.369159	0.367851	0.375065	0.464603	0.446308	0.487875	0.392272	0.417016	0.400942	0.480817	0.424957	0.41292	0.414094
61100	0.37178	0.371468	0.371454	0.372779	0.365359	0.369192	0.368418	0.369174	0.367096	0.37484	0.463188	0.445617	0.487824	0.393552	0.416531	0.401038	0.479923	0.42454	0.412632	0.413636
61200	0.372035	0.371441	0.371108	0.372757	0.365385	0.368872	0.368227	0.369305	0.367675	0.37535	0.461823	0.444721	0.487481	0.392541	0.416622	0.400375	0.478951	0.424725	0.412428	0.412858
61300	0.372009	0.371362	0.371409	0.372164	0.365625	0.368852	0.369007	0.369861	0.367506	0.375319	0.461776	0.443757	0.486531	0.391785	0.416022	0.39998	0.477582	0.424261	0.412145	0.412144
61400	0.37243	0.371234	0.371573	0.373178	0.365273	0.368877	0.369615	0.369971	0.368008	0.376382	0.46101	0.443186	0.48596	0.392245	0.415368	0.400191	0.476134	0.423743	0.411548	0.412996
61500	0.372362	0.371763	0.372006	0.372745	0.365121	0.369443	0.369287	0.370435	0.368771	0.376923	0.460641	0.442713	0.485823	0.392275	0.414957	0.400661	0.475506	0.423303	0.410365	0.411734
61600	0.373091	0.371712	0.372668	0.372549	0.366141	0.368985	0.369133	0.370116	0.368777	0.376538	0.459806	0.442966	0.485663	0.392313	0.415007	0.401134	0.474582	0.423414	0.410123	0.411676
61700	0.373317	0.371838	0.372647	0.372319	0.366459	0.368852	0.369278	0.369936	0.3696	0.376284	0.4589	0.442044	0.485762	0.39201	0.415127	0.40065	0.473877	0.423001	0.41011	0.411716
61800	0.373107	0.371874	0.371992	0.37287	0.366844	0.367592	0.369798	0.369864	0.370061	0.37709	0.457476	0.441666	0.485157	0.391431	0.415419	0.400982	0.473403	0.422698	0.410582	0.41204
61900	0.372712	0.372341	0.371329	0.372825	0.367153	0.367304	0.368972	0.369139	0.371046	0.377045	0.456798	0.441011	0.485046	0.391762	0.415126	0.400887	0.472823	0.422981	0.410489	0.412044
62000	0.372484	0.372063	0.370934	0.372415	0.366925	0.366964	0.368492	0.369542	0.371471	0.37697	0.456872	0.440187	0.484858	0.391548	0.41463	0.400834	0.471927	0.422694	0.410321	0.411974
62100	0.372216	0.372191	0.370608	0.372384	0.366399	0.36622	0.36762	0.369491	0.37147	0.376918	0.457009	0.439891	0.484158	0.39098	0.413213	0.400497	0.471317	0.422681	0.41	0.41194
62200	0.371774	0.373106	0.370927	0.372629	0.367634	0.366404	0.368299	0.369506	0.371388	0.376488	0.456684	0.439503	0.483523	0.390336	0.412746	0.400009	0.469731	0.423067	0.408957	0.411446
62300	0.371462	0.373085	0.370937	0.37247	0.367642	0.366362	0.368872	0.369	0.371734	0.37683	0.456385	0.439671	0.482531	0.389451	0.412364	0.399937	0.469466	0.422745	0.408639	0.410338
62400	0.372176	0.37302	0.370681	0.372011	0.366827	0.366426	0.369184	0.368988	0.37113	0.377403	0.455901	0.439621	0.482578	0.390638	0.411777	0.399931	0.46947	0.423492	0.408086	0.4102
62500	0.372225	0.371854	0.371475	0.371831	0.366971	0.365685	0.370135	0.369069	0.370386	0.377934	0.456062	0.439167	0.482461	0.389932	0.411231	0.399673	0.4687	0.422889	0.408366	0.409628
62600	0.371974	0.372093	0.371229	0.37173	0.367	0.364842	0.369447	0.368955	0.370541	0.37771	0.455791	0.438532	0.482005	0.389988	0.410488	0.399148	0.467878	0.423068	0.407673	0.409305
62700	0.371794	0.373036	0.371174	0.372005	0.367013	0.365271	0.369681	0.369183	0.370416	0.377447	0.45534	0.43834	0.48146	0.39031	0.410253	0.39876	0.467773	0.422698	0.407364	0.409189
62800	0.371797	0.372928	0.371287	0.372304	0.367549	0.365341	0.369546	0.369011	0.370777	0.377723	0.454486	0.438342	0.480903	0.390393	0.409477	0.398446	0.467497	0.422719	0.407149	0.409251
62900	0.372188	0.37293	0.370516	0.372339	0.367588	0.366117	0.368963	0.369005	0.37157	0.377913	0.45386	0.437663	0.480637	0.389748	0.409913	0.398037	0.465773	0.42228	0.406821	0.408368
63000	0.372289	0.37242	0.370816	0.372149	0.368157	0.366862	0.368722	0.368834	0.371897	0.378235	0.453685	0.437711	0.48043	0.388847	0.409813	0.398434	0.465102	0.421654	0.406918	0.40777
63100	0.372351	0.371358	0.370722	0.372392	0.368911	0.36745	0.36844	0.368952	0.371699	0.378283	0.453056	0.436423	0.480186	0.388323	0.409909	0.397788	0.46425	0.42058	0.406114	0.406792
63200	0.372701	0.370622	0.37135	0.372508	0.368548	0.367306	0.368424	0.369272	0.371346	0.378228	0.451918	0.436233	0.479737	0.387827	0.409542	0.397192	0.463434	0.419845	0.40617	0.407413
63300	0.372225	0.371528	0.371815	0.372316	0.368721	0.367248	0.368358	0.369252	0.371607	0.378375	0.450426	0.435845	0.479447	0.387867	0.409854	0.397215	0.462657	0.419455	0.406386	0.407304
63400	0.372213	0.371982	0.371069	0.372497	0.368674	0.368312	0.368149	0.368708	0.372042	0.378802	0.449647	0.435971	0.478673	0.387268	0.41012	0.396287	0.462135	0.419803	0.406028	0.406831
63500	0.372071	0.372579	0.37164	0.372557	0.369756	0.368747	0.368164	0.368768	0.372987	0.379393	0.448079	0.435322	0.47798	0.386067	0.410083	0.396956	0.461465	0.419494	0.405076	0.406724
63600	0.372189	0.372196	0.371089	0.372919	0.368877	0.368889	0.368074	0.36889	0.374022	0.379331	0.447233	0.435637	0.476986	0.385877	0.410012	0.396238	0.460658	0.419396	0.404772	0.407249
63700	0.371984	0.372501	0.37197	0.373405	0.368775	0.368902	0.368318	0.369103	0.374695	0.378868	0.446719	0.435542	0.476903	0.386124	0.410212	0.397101	0.459949	0.419053	0.404082	0.40701
63800	0.37107	0.372227	0.371465	0.373323	0.368496	0.369047	0.368326	0.369645	0.374624	0.378789	0.445469	0.435967	0.476185	0.38641	0.409287	0.396611	0.459585	0.41925	0.403828	0.406987
63900	0.37186	0.372753	0.37277	0.373564	0.368515	0.369341	0.36838	0.37002	0.374858	0.378882	0.444565	0.435841	0.474995	0.38588	0.408159	0.396075	0.459966	0.418417	0.403508	0.406622
64000	0.372077	0.373404	0.372854	0.373067	0.367959	0.368887	0.368177	0.36981	0.375018	0.378129	0.443222	0.436258	0.474499	0.38578	0.407904	0.396045	0.459035	0.418191	0.403034	0.406313
64100	0.371037	0.373548	0.372125	0.373187	0.367891	0.369134	0.368686	0.368903	0.374874	0.378471	0.442516	0.4355	0.473677	0.385707	0.406577	0.39576	0.458393	0.417281	0.403297	0.406412
64200	0.370901	0.373898	0.371272	0.372667	0.368124	0.368926	0.36841	0.369154	0.374831	0.378491	0.441781	0.435215	0.473037	0.385532	0.406134	0.394726	0.458235	0.417173	0.402643	0.40584
64300	0.370504	0.374685	0.370702	0.372558	0.367963	0.36925	0.368261	0.369468	0.375464	0.378398	0.439921	0.435393	0.472656	0.385274	0.404954	0.394614	0.457686	0.416743	0.402236	0.405062
64400	0.370775	0.375005	0.370808	0.373366	0.368091	0.370313	0.368967	0.368912	0.376543	0.378094	0.439561	0.434582	0.472211	0.385756	0.404476	0.39465	0.457049	0.416292	0.401909	0.404046
64500	0.37074	0.374098	0.370746	0.372962	0.367817	0.370811	0.369066	0.36957	0.375871	0.378004	0.439172	0.433929	0.471288	0.384262	0.404644	0.394994	0.4571	0.415854	0.401238	0.40319
64600	0.370818	0.374315	0.371685	0.372983	0.367885	0.370941	0.369496	0.369481	0.376311	0.377112	0.439565	0.433776	0.470814	0.384135	0.4043	0.395041	0.456644	0.415303	0.401291	0.402928
64700	0.37071	0.37427	0.370692	0.372936	0.368287	0.371461	0.36976	0.36959	0.376334	0.37722	0.438703	0.433235	0.470658	0.383487	0.404647	0.394915	0.455988	0.414791	0.401743	0.402833
64800	0.370911	0.374305	0.371914	0.372972	0.368336	0.371123	0.369518	0.369509	0.377036	0.378289	0.437879	0.433208	0.469616	0.383337	0.404634	0.393706	0.455582	0.414425	0.401747	0.40203
64900	0.371177	0.37466	0.371845	0.372492	0.369294	0.370338	0.368475	0.369356	0.376897	0.378765	0.437732	0.431725	0.468809	0.382943	0.40406	0.393723	0.455063	0.413844	0.401301	0.402089
65000	0.37153	0.374334	0.372869	0.372516	0.368815	0.369791	0.369126	0.369806	0.376291	0.378245	0.437832	0.432015	0.468491	0.383294	0.403884	0.393404	0.45386	0.414285	0.400425	0.402241
65100	0.371926	0.374275	0.372355	0.372188	0.368556	0.369017	0.36867	0.36934	0.377159	0.377898	0.4369	0.431214	0.467952	0.382978	0.403921	0.392294	0.452253	0.415244	0.400004	0.401843
65200	0.372839	0.374181	0.371837	0.372318	0.369353	0.369222	0.368499	0.367989	0.376272	0.377928	0.435347	0.430292	0.467924	0.383339	0.404272	0.391356	0.451155	0.415179	0.398999	0.401018
65300	0.373549	0.37396	0.371491	0.371978	0.369286	0.369082	0.368167	0.369274	0.376035	0.378087	0.435637	0.429713	0.467524	0.3835	0.404922	0.390864	0.451186	0.414351	0.398484	0.401108
65400	0.373864	0.372992	0.370975	0.3718	0.369516	0.368621	0.368042	0.369563	0.376001	0.378181	0.434986	0.429522	0.465988	0.383158	0.40538	0.39006	0.450445	0.414833	0.398587	0.400254
65500	0.373033	0.372414	0.370638	0.371298	0.370102	0.368335	0.367873	0.370257	0.375714	0.378064	0.433975	0.42849	0.465863	0.383275	0.404932	0.389799	0.450095	0.413783	0.398112	0.400487
65600	0.37189	0.372218	0.370762	0.371126	0.369864	0.368145	0.367817	0.369964	0.375284	0.378201	0.434392	0.428834	0.465132	0.383003	0.403759	0.389105	0.449062	0.413045	0.397631	0.40091
65700	0.371813	0.372117	0.371284	0.372163	0.369308	0.368321	0.368146	0.37016	0.375524	0.378644	0.434102	0.428964	0.464452	0.382483	0.403849	0.388379	0.448269	0.412718	0.39819	0.400856
65800	0.37245	0.371733	0.371817	0.371942	0.369116	0.369192	0.36896	0.370136	0.375714	0.378599	0.434322	0.429128	0.464415	0.383181	0.403925	0.388389	0.447648	0.412233	0.397161	0.401129
65900	0.37282	0.372189	0.371582	0.372648	0.369743	0.369553	0.370018	0.37108	0.375784	0.378131	0.433616	0.427991	0.463414	0.383222	0.403681	0.388787	0.447589	0.41212	0.396839	0.402022
66000	0.372295	0.372398	0.371907	0.373075	0.370285	0.369634	0.369973	0.372062	0.375749	0.378168	0.43164	0.427176	0.462449	0.382444	0.403512	0.389085	0.448492	0.411759	0.396833	0.403103
66100	0.372548	0.371677	0.371722	0.37374	0.369968	0.369339	0.37007	0.372107	0.375963	0.377727	0.431247	0.426478	0.462405	0.382048	0.402635	0.388906	0.448285	0.411345	0.396024	0.403019
66200	0.372943	0.371628	0.372045	0.373473	0.370021	0.368795	0.37013	0.372776	0.376158	0.376993	0.430692	0.426515	0.462382	0.381407	0.402261	0.388735	0.447456	0.41154	0.395753	0.40288
66300	0.372705	0.371235	0.372162	0.37336	0.369833	0.369079	0.37004	0.373312	0.375798	0.376261	0.430052	0.426068	0.461817	0.380612	0.402058	0.388063	0.44652	0.410324	0.395442	0.40214
66400	0.37209	0.372233	0.372172	0.373503	0.369638	0.369157	0.369698	0.372755	0.375987	0.375938	0.428732	0.425174	0.461642	0.379872	0.402067	0.38673	0.445773	0.409621	0.394798	0.401834
66500	0.372417	0.372547	0.372301	0.373704	0.369671	0.36973	0.369175	0.372034	0.376445	0.375963	0.428006	0.425303	0.460578	0.379544	0.402233	0.386116	0.445523	0.408823	0.394872	0.401291
66600	0.373042	0.372369	0.372752	0.372942	0.368993	0.36982	0.368754	0.372505	0.376139	0.37662	0.42708	0.425296	0.460449	0.380357	0.402219	0.386412	0.444565	0.408767	0.395119	0.401021
66700	0.372786	0.371839	0.373851	0.37271	0.369848	0.369898	0.368107	0.373018	0.376812	0.376128	0.426279	0.425284	0.460136	0.381496	0.402498	0.386322	0.444333	0.408667	0.395004	0.400847
66800	0.372772	0.372426	0.374159	0.373023	0.369564	0.369522	0.368842	0.372324	0.376644	0.376535	0.4251	0.425335	0.458897	0.380028	0.402364	0.385679	0.443482	0.408704	0.395525	0.400295
66900	0.372952	0.373444	0.374076	0.372741	0.369661	0.370312	0.369513	0.37248	0.37611	0.375983	0.423463	0.425861	0.458433	0.380022	0.402729	0.384732	0.4429	0.408745	0.39519	0.399842
67000	0.373285	0.373148	0.373617	0.372448	0.369416	0.370744	0.368751	0.372715	0.375675	0.376549	0.422795	0.425194	0.458362	0.379855	0.402287	0.385098	0.442017	0.408424	0.39524	0.399088
67100	0.372595	0.373491	0.374202	0.37202	0.369847	0.370709	0.369039	0.372505	0.375502	0.376454	0.420916	0.424987	0.45782	0.379337	0.40205	0.384538	0.442916	0.40841	0.394953	0.398993
67200	0.372222	0.373446	0.374211	0.371553	0.370421	0.369887	0.369068	0.372722	0.375004	0.376753	0.420352	0.42541	0.45723	0.379658	0.402845	0.384856	0.442616	0.40801	0.395241	0.398451
67300	0.371754	0.373163	0.374893	0.371571	0.370252	0.370046	0.368722	0.373091	0.374683	0.376858	0.418549	0.425388	0.456666	0.380765	0.402474	0.385795	0.441518	0.40768	0.394318	0.397272
67400	0.371606	0.372919	0.37536	0.371687	0.3703	0.369839	0.369437	0.372769	0.374201	0.377132	0.418263	0.425494	0.456065	0.380429	0.402042	0.386638	0.440511	0.407559	0.393424	0.397225
67500	0.372045	0.372464	0.3755	0.37222	0.370089	0.369177	0.369788	0.372362	0.373869	0.376559	0.417596	0.425551	0.455111	0.380129	0.402979	0.386395	0.440325	0.406515	0.392483	0.396037
67600	0.372825	0.372414	0.375242	0.371518	0.370625	0.368827	0.3704	0.372795	0.373679	0.376665	0.416665	0.424965	0.454148	0.380295	0.402278	0.386357	0.439589	0.406043	0.392669	0.396424
67700	0.372282	0.371825	0.375094	0.371582	0.371738	0.368027	0.370292	0.373871	0.373521	0.375942	0.415527	0.424863	0.453228	0.380024	0.402125	0.386356	0.439113	0.40587	0.392178	0.397225
67800	0.37145	0.372096	0.37488	0.371801	0.371898	0.368221	0.370578	0.373245	0.373385	0.376158	0.416002	0.425049	0.451449	0.37996	0.403072	0.386511	0.438902	0.405237	0.391575	0.397507
67900	0.371711	0.37198	0.37532	0.372517	0.371787	0.368259	0.370539	0.373007	0.373479	0.375622	0.41542	0.42532	0.450626	0.380268	0.403303	0.386829	0.438106	0.404853	0.391126	0.397077
68000	0.371955	0.372182	0.374589	0.372474	0.371789	0.367497	0.370418	0.372291	0.373401	0.375449	0.415102	0.425466	0.450256	0.380186	0.403068	0.386941	0.436762	0.404553	0.391211	0.397027
68100	0.371632	0.373049	0.375055	0.372803	0.371696	0.366544	0.369828	0.373096	0.373865	0.375363	0.413832	0.424365	0.449684	0.379571	0.403115	0.386251	0.435841	0.404275	0.390906	0.396703
68200	0.371777	0.37335	0.374844	0.372589	0.372271	0.366918	0.369501	0.374578	0.373561	0.375166	0.413102	0.4236	0.448099	0.37908	0.40317	0.38624	0.435586	0.403981	0.390986	0.395994
68300	0.371623	0.373512	0.375017	0.373227	0.37185	0.366632	0.368992	0.374024	0.373457	0.374803	0.412457	0.423235	0.447519	0.379418	0.40238	0.386411	0.43589	0.403619	0.390396	0.39602
68400	0.371414	0.373346	0.37501	0.374021	0.37289	0.366417	0.369166	0.374407	0.373845	0.374705	0.411312	0.42322	0.446884	0.379975	0.401449	0.386543	0.435959	0.403343	0.390548	0.396772
68500	0.371573	0.372919	0.374475	0.37421	0.373339	0.366112	0.368688	0.374084	0.373885	0.374323	0.410862	0.422519	0.446411	0.380056	0.400537	0.386449	0.436111	0.403138	0.390069	0.397365
68600	0.371726	0.372843	0.374537	0.373907	0.373991	0.365949	0.369158	0.374182	0.374127	0.374182	0.410932	0.422162	0.44566	0.380524	0.399668	0.387107	0.436004	0.404024	0.389983	0.396802
68700	0.371984	0.372595	0.374501	0.373027	0.374087	0.365227	0.367839	0.3736	0.374172	0.374064	0.410096	0.422038	0.444859	0.379935	0.399602	0.387535	0.435757	0.40414	0.389713	0.396698
68800	0.37241	0.373207	0.375383	0.372618	0.374218	0.365136	0.366808	0.373112	0.374145	0.3739	0.409667	0.421994	0.444669	0.379782	0.399629	0.38719	0.435268	0.404163	0.38903	0.395563
68900	0.372682	0.373277	0.375554	0.372441	0.374255	0.365085	0.366857	0.373154	0.374387	0.374152	0.40905	0.421623	0.443178	0.379917	0.398432	0.387687	0.435664	0.403553	0.389034	0.395975
69000	0.372992	0.372664	0.375179	0.372136	0.373925	0.365795	0.367858	0.372578	0.374844	0.37435	0.408102	0.42187	0.442654	0.380051	0.397526	0.386613	0.434969	0.402855	0.389027	0.394784
69100	0.373493	0.371938	0.375314	0.37195	0.373675	0.365451	0.36841	0.371732	0.374713	0.37498	0.407786	0.421619	0.442859	0.380254	0.398273	0.386614	0.435015	0.402392	0.389292	0.394003
69200	0.373515	0.372272	0.375577	0.37108	0.373518	0.36541	0.369313	0.371523	0.374313	0.375344	0.408336	0.420508	0.442375	0.381222	0.398457	0.386112	0.433463	0.402627	0.389158	0.392682
69300	0.373936	0.372248	0.375397	0.371462	0.373584	0.366406	0.369995	0.37148	0.375064	0.374873	0.407123	0.419804	0.442147	0.380919	0.398556	0.385525	0.433628	0.402897	0.389603	0.393106
69400	0.373882	0.373218	0.375019	0.371979	0.37361	0.365906	0.369676	0.371139	0.375369	0.374114	0.406599	0.419254	0.442013	0.380669	0.397758	0.384947	0.432915	0.402027	0.389242	0.391914
69500	0.374485	0.372911	0.375345	0.370892	0.373492	0.365564	0.370424	0.370504	0.375386	0.373902	0.406441	0.419046	0.44192	0.380924	0.397242	0.384661	0.432235	0.402243	0.389544	0.391272
69600	0.373702	0.373447	0.376295	0.370112	0.373808	0.365565	0.371223	0.36977	0.375629	0.372631	0.405407	0.418103	0.442188	0.38101	0.396959	0.385992	0.431256	0.402012	0.389807	0.390891
69700	0.373881	0.372908	0.376308	0.371009	0.374429	0.365295	0.371559	0.370203	0.375717	0.37169	0.405098	0.417803	0.441208	0.380415	0.395947	0.38637	0.430132	0.401381	0.389973	0.39024
69800	0.374044	0.372432	0.376224	0.371165	0.375204	0.36522	0.371959	0.370129	0.375019	0.371243	0.405862	0.4169	0.440854	0.380531	0.395625	0.385786	0.429939	0.400626	0.390248	0.389934
69900	0.374229	0.373066	0.376732	0.370707	0.375176	0.365627	0.372467	0.370314	0.374215	0.371181	0.40655	0.416717	0.440176	0.380162	0.395808	0.386052	0.429477	0.401539	0.390827	0.389693
70000	0.373465	0.37261	0.377123	0.371538	0.374657	0.365601	0.372906	0.370436	0.374799	0.370755	0.40611	0.41588	0.439282	0.380425	0.394799	0.386895	0.429553	0.401687	0.39149	0.390721
70100	0.373225	0.371562	0.376639	0.371522	0.37425	0.365866	0.374038	0.370397	0.374291	0.370338	0.406417	0.415697	0.439536	0.381321	0.393358	0.386467	0.428767	0.401612	0.390387	0.389475
70200	0.374053	0.371305	0.376476	0.371868	0.374491	0.366427	0.373494	0.370098	0.374773	0.370465	0.40633	0.415152	0.440179	0.381732	0.393097	0.38616	0.429007	0.401826	0.390221	0.388147
70300	0.37428	0.370863	0.376211	0.371896	0.374183	0.366023	0.373204	0.369911	0.375248	0.370468	0.405936	0.415052	0.439596	0.38093	0.392711	0.385725	0.429224	0.401483	0.390068	0.387669
70400	0.374253	0.370739	0.376625	0.371442	0.374214	0.366009	0.374201	0.369538	0.375626	0.370707	0.40562	0.414627	0.439065	0.38002	0.393501	0.384863	0.429454	0.40108	0.390254	0.387525
70500	0.373827	0.371493	0.376865	0.370801	0.374486	0.365732	0.373596	0.369235	0.375952	0.36963	0.404234	0.414217	0.438474	0.37987	0.392228	0.384484	0.428918	0.40038	0.389638	0.388334
70600	0.373562	0.370772	0.377277	0.371714	0.37393	0.364566	0.373498	0.369726	0.375801	0.369937	0.404386	0.413009	0.437673	0.379651	0.392797	0.384072	0.428265	0.399734	0.388649	0.387495
70700	0.373585	0.370179	0.377158	0.371829	0.374003	0.364533	0.373885	0.369529	0.374947	0.369252	0.403789	0.412877	0.436869	0.379373	0.392926	0.383538	0.427645	0.399686	0.389064	0.386444
70800	0.374453	0.369186	0.377716	0.371909	0.373692	0.364744	0.373892	0.369324	0.375042	0.36943	0.40381	0.412236	0.435732	0.37949	0.393298	0.383626	0.428057	0.399214	0.389212	0.386179
70900	0.37527	0.368908	0.377284	0.371964	0.374138	0.364836	0.373016	0.369468	0.375562	0.369303	0.403046	0.412187	0.434299	0.379254	0.393304	0.383338	0.428604	0.399217	0.388804	0.38678
71000	0.374337	0.369274	0.377229	0.372022	0.374131	0.364587	0.373371	0.369296	0.376216	0.369614	0.402945	0.411652	0.432963	0.378899	0.393239	0.383647	0.42801	0.399231	0.388113	0.38725
71100	0.374143	0.369559	0.376957	0.371804	0.373997	0.364036	0.373225	0.369393	0.375418	0.370048	0.402217	0.411829	0.432635	0.378746	0.392675	0.383093	0.426946	0.398717	0.387613	0.38817
71200	0.374504	0.369608	0.377072	0.371909	0.373819	0.363954	0.373854	0.368817	0.375666	0.370387	0.40161	0.41112	0.432195	0.378768	0.392051	0.383726	0.426568	0.398522	0.386692	0.38782
71300	0.373652	0.369584	0.376141	0.37146	0.373439	0.364131	0.373695	0.369335	0.375988	0.369755	0.400902	0.410988	0.431348	0.377017	0.391667	0.383921	0.425847	0.398603	0.386835	0.389158
71400	0.373337	0.369258	0.375898	0.370699	0.374458	0.36453	0.37306	0.369672	0.376606	0.369948	0.400805	0.410332	0.430775	0.376917	0.390709	0.383395	0.426432	0.398254	0.385997	0.38894
71500	0.372535	0.369705	0.376362	0.370733	0.374472	0.364362	0.372972	0.369775	0.377153	0.370463	0.400614	0.410615	0.431134	0.377126	0.390624	0.383197	0.424816	0.39949	0.385323	0.388923
71600	0.372693	0.370576	0.376386	0.371261	0.373678	0.364576	0.372961	0.369936	0.377227	0.371197	0.399553	0.41	0.430649	0.376814	0.390586	0.383297	0.424218	0.398624	0.38507	0.389058
71700	0.372647	0.37158	0.376701	0.370915	0.37346	0.364857	0.372968	0.370093	0.376865	0.371441	0.398356	0.409661	0.430041	0.376649	0.390645	0.382665	0.423937	0.398462	0.38535	0.388208
71800	0.372451	0.371317	0.376766	0.370279	0.372709	0.364064	0.373389	0.370627	0.376674	0.371559	0.398267	0.408609	0.429407	0.377231	0.391078	0.381935	0.423014	0.398325	0.385926	0.387402
71900	0.372391	0.37186	0.376874	0.370402	0.372746	0.364289	0.374469	0.369983	0.376574	0.370886	0.39816	0.408538	0.429579	0.377719	0.39136	0.382057	0.422343	0.398729	0.385877	0.386628
72000	0.372561	0.371485	0.37714	0.370117	0.372455	0.364418	0.37453	0.370044	0.376486	0.370578	0.397606	0.408934	0.428929	0.376887	0.391017	0.381495	0.421747	0.398271	0.385965	0.386848
72100	0.372644	0.372001	0.37761	0.370097	0.371967	0.36536	0.374108	0.370573	0.376268	0.370208	0.397018	0.407136	0.42883	0.376132	0.391057	0.38205	0.420648	0.397467	0.385633	0.387138
72200	0.37213	0.371766	0.377405	0.370006	0.371409	0.365626	0.374223	0.370291	0.377448	0.370023	0.396986	0.405811	0.428615	0.375288	0.390139	0.381673	0.418861	0.3968	0.385842	0.387677
72300	0.372172	0.372229	0.378166	0.370117	0.370329	0.365587	0.374729	0.370592	0.378375	0.37012	0.39657	0.406765	0.428984	0.374477	0.389165	0.381252	0.418579	0.396382	0.385675	0.387868
72400	0.372377	0.372289	0.378827	0.370472	0.370616	0.365719	0.375154	0.370355	0.378105	0.370266	0.395701	0.40629	0.42891	0.37412	0.388904	0.38153	0.418437	0.396299	0.38519	0.387171
72500	0.372747	0.372915	0.378296	0.370652	0.370245	0.366534	0.374698	0.369445	0.378811	0.370008	0.396173	0.406782	0.42922	0.374731	0.389819	0.381527	0.41852	0.396437	0.384545	0.387092
72600	0.373276	0.373444	0.377887	0.370574	0.370126	0.36693	0.374811	0.369355	0.378725	0.370708	0.395595	0.406929	0.429009	0.375019	0.39046	0.381453	0.418754	0.396377	0.383783	0.387381
72700	0.373672	0.373297	0.378484	0.370465	0.369874	0.368685	0.373957	0.369229	0.378914	0.370268	0.395084	0.406225	0.429071	0.374865	0.390231	0.381568	0.418448	0.39598	0.383367	0.386391
72800	0.373291	0.373806	0.378676	0.371099	0.369392	0.369308	0.37389	0.369079	0.378704	0.370008	0.39505	0.406445	0.429047	0.374809	0.389615	0.381544	0.418918	0.395609	0.383273	0.384484
72900	0.374022	0.37369	0.37923	0.371069	0.369498	0.369551	0.373744	0.369051	0.378665	0.37079	0.394213	0.405231	0.428557	0.374019	0.389494	0.381856	0.418592	0.395189	0.383298	0.384245
73000	0.373511	0.373133	0.379206	0.37142	0.370068	0.3701	0.374564	0.369883	0.378536	0.370763	0.394207	0.405538	0.427529	0.373859	0.389595	0.382244	0.418355	0.394308	0.382277	0.383446
73100	0.373614	0.373187	0.37886	0.371393	0.369545	0.369642	0.37406	0.370328	0.378487	0.37057	0.395133	0.406034	0.427052	0.373829	0.389058	0.38332	0.41806	0.394295	0.380641	0.383661
73200	0.373426	0.373352	0.378155	0.371311	0.369819	0.369485	0.374839	0.370801	0.378095	0.370594	0.394903	0.404766	0.42676	0.3742	0.388939	0.384103	0.417604	0.39474	0.379584	0.383163
73300	0.373549	0.372682	0.378407	0.370665	0.370048	0.369852	0.3738	0.370559	0.377233	0.370445	0.393437	0.403831	0.425769	0.374231	0.387987	0.383301	0.416918	0.394819	0.379493	0.384225
73400	0.373742	0.372731	0.377152	0.370265	0.370113	0.369932	0.373564	0.369725	0.376867	0.370505	0.393795	0.402748	0.42473	0.374134	0.3867	0.383455	0.41695	0.394038	0.379127	0.384391
73500	0.373034	0.372541	0.37704	0.370143	0.370322	0.37078	0.373226	0.369846	0.377174	0.370358	0.392923	0.40298	0.425045	0.373463	0.387278	0.383878	0.415808	0.394613	0.379637	0.384172
73600	0.372506	0.373231	0.377254	0.370293	0.370793	0.370545	0.372993	0.370015	0.376873	0.369787	0.392944	0.401404	0.424673	0.373574	0.387648	0.384387	0.415298	0.394565	0.379456	0.384105
73700	0.37241	0.373183	0.376686	0.370496	0.370371	0.37037	0.373061	0.370851	0.377107	0.370136	0.392589	0.400197	0.423855	0.374054	0.388334	0.385037	0.415048	0.3958	0.378986	0.385021
73800	0.372673	0.372926	0.37631	0.370386	0.369341	0.370037	0.373831	0.371064	0.37794	0.370595	0.392719	0.400107	0.42393	0.3737	0.388431	0.384999	0.4153	0.396188	0.378365	0.384611
73900	0.373069	0.373316	0.376745	0.369836	0.369927	0.369773	0.374431	0.371519	0.377766	0.370338	0.392721	0.39916	0.423449	0.374047	0.388192	0.384373	0.41514	0.395703	0.377871	0.383608
74000	0.373516	0.372843	0.376925	0.369942	0.370098	0.37035	0.374693	0.371437	0.377341	0.370138	0.392173	0.399353	0.42309	0.374493	0.38772	0.384761	0.414731	0.395988	0.37786	0.384013
74100	0.374159	0.372537	0.376747	0.369682	0.369886	0.370695	0.375029	0.371422	0.376805	0.369626	0.391821	0.399593	0.423015	0.374941	0.387982	0.385136	0.414623	0.395828	0.376885	0.3837
74200	0.374101	0.372453	0.378005	0.369262	0.369084	0.371178	0.375392	0.371423	0.376289	0.370085	0.391422	0.400279	0.422825	0.374975	0.387168	0.384255	0.414277	0.395121	0.376818	0.383157
74300	0.374016	0.371787	0.378007	0.3694	0.369501	0.371895	0.374998	0.371223	0.376484	0.370309	0.390021	0.400119	0.422669	0.374912	0.38733	0.383702	0.413596	0.394636	0.377255	0.381896
74400	0.3745	0.372195	0.378169	0.369643	0.369503	0.371132	0.374549	0.371804	0.376586	0.370695	0.389137	0.399079	0.422537	0.374464	0.386251	0.38325	0.412569	0.393727	0.377336	0.381421
74500	0.373915	0.372013	0.378625	0.369196	0.369243	0.371165	0.374567	0.372006	0.376538	0.370879	0.387612	0.399957	0.421854	0.374798	0.3863	0.382905	0.412622	0.393505	0.377299	0.381615
74600	0.373664	0.371619	0.378203	0.370242	0.369695	0.372176	0.374591	0.371798	0.377019	0.371082	0.385872	0.399079	0.42205	0.374729	0.385868	0.383396	0.412609	0.392933	0.377367	0.382555
74700	0.373827	0.371437	0.377779	0.370649	0.369359	0.371472	0.374723	0.372029	0.377087	0.372254	0.38492	0.399363	0.421701	0.37462	0.386845	0.384062	0.412061	0.39229	0.37754	0.38337
74800	0.373689	0.372011	0.378011	0.369737	0.368579	0.371959	0.374974	0.371619	0.376754	0.372379	0.385688	0.399066	0.421042	0.373649	0.386709	0.383711	0.411581	0.392762	0.37666	0.383238
74900	0.373291	0.372127	0.377514	0.369687	0.368432	0.372475	0.375215	0.371215	0.376591	0.37204	0.385366	0.398063	0.420712	0.373816	0.387319	0.38345	0.411807	0.392981	0.377441	0.383494
75000	0.37325	0.371753	0.377896	0.369789	0.369289	0.372078	0.375241	0.371562	0.376682	0.373274	0.384851	0.397527	0.420271	0.37418	0.386602	0.383479	0.410395	0.392551	0.376962	0.383192
75100	0.374202	0.371614	0.37777	0.370848	0.370087	0.371194	0.374166	0.371466	0.376529	0.373296	0.384859	0.396829	0.419999	0.374185	0.386905	0.382511	0.409424	0.392986	0.377159	0.382597
75200	0.374414	0.371714	0.377687	0.370228	0.36938	0.371519	0.374035	0.371281	0.376812	0.373673	0.38607	0.395225	0.419335	0.373495	0.386218	0.383166	0.409235	0.392546	0.377606	0.382554
75300	0.373937	0.372339	0.378313	0.370789	0.370252	0.371494	0.372904	0.370664	0.375961	0.373805	0.385555	0.395904	0.418989	0.374303	0.386916	0.382717	0.409459	0.392914	0.377137	0.382641
75400	0.374206	0.372634	0.378769	0.370831	0.370219	0.371401	0.373037	0.370338	0.37605	0.373861	0.385855	0.396361	0.418864	0.374859	0.387059	0.383419	0.409485	0.392144	0.376583	0.382728
75500	0.373803	0.373121	0.378983	0.36991	0.370717	0.372254	0.374257	0.37039	0.376182	0.372483	0.385529	0.396174	0.418462	0.37491	0.387172	0.383353	0.408791	0.392116	0.374888	0.383325
75600	0.37407	0.373369	0.37968	0.369594	0.370524	0.372552	0.374609	0.371045	0.375887	0.372876	0.38398	0.395962	0.417543	0.375649	0.386745	0.383601	0.407931	0.391702	0.374977	0.383364
75700	0.374856	0.372616	0.380476	0.369747	0.370249	0.373309	0.374944	0.371204	0.375846	0.372543	0.383752	0.395514	0.418076	0.37644	0.386955	0.3833	0.407253	0.390862	0.375123	0.383618
75800	0.3753	0.372395	0.380164	0.368849	0.370312	0.373062	0.374089	0.371413	0.376401	0.372242	0.382571	0.39504	0.418073	0.376676	0.38741	0.383242	0.406218	0.391541	0.375031	0.382968
75900	0.375619	0.37293	0.38042	0.368319	0.370368	0.372615	0.372996	0.371338	0.376141	0.372165	0.38203	0.39512	0.417967	0.376181	0.387468	0.383441	0.406119	0.391404	0.374735	0.38249
76000	0.376715	0.373016	0.379793	0.369501	0.370641	0.373383	0.372224	0.371361	0.375682	0.37254	0.381654	0.393842	0.41806	0.374981	0.387707	0.383671	0.405031	0.392066	0.374453	0.383006
76100	0.377427	0.372833	0.378838	0.369701	0.370019	0.373554	0.371677	0.371949	0.375699	0.372672	0.380832	0.393365	0.418532	0.375917	0.387414	0.384244	0.404214	0.39215	0.37427	0.383373
76200	0.377063	0.371617	0.37867	0.3691	0.370621	0.373963	0.372074	0.37223	0.376117	0.372445	0.381458	0.393499	0.417854	0.376114	0.38708	0.383713	0.403861	0.39135	0.374132	0.383865
76300	0.376269	0.372495	0.378739	0.369293	0.370874	0.373679	0.372379	0.371598	0.376698	0.372223	0.381466	0.393527	0.418288	0.376774	0.38714	0.383268	0.403035	0.391208	0.373014	0.384062
76400	0.375727	0.372332	0.378393	0.369565	0.371	0.373658	0.372712	0.371567	0.37662	0.371788	0.381833	0.393996	0.418911	0.377042	0.387602	0.384058	0.402195	0.391099	0.373213	0.384235
76500	0.376052	0.372076	0.379021	0.36994	0.370624	0.373299	0.372282	0.372384	0.376384	0.372217	0.382224	0.392747	0.419083	0.37737	0.3878	0.384214	0.40276	0.390365	0.373102	0.38414
76600	0.37565	0.371908	0.379286	0.370903	0.370591	0.374119	0.372645	0.3734	0.376414	0.371949	0.382959	0.392418	0.418718	0.377601	0.387984	0.384092	0.402113	0.389818	0.373169	0.384187
76700	0.374967	0.371754	0.378836	0.370693	0.372331	0.373168	0.373105	0.373948	0.376757	0.371674	0.38288	0.392136	0.418091	0.377003	0.387286	0.383589	0.401988	0.389255	0.373788	0.383617
76800	0.375524	0.372198	0.378401	0.370541	0.372862	0.372784	0.373357	0.374086	0.376517	0.371378	0.383319	0.392339	0.416789	0.37808	0.38746	0.382796	0.401711	0.389736	0.373396	0.383648
76900	0.375583	0.372256	0.378544	0.370052	0.372026	0.372432	0.372607	0.373272	0.377067	0.371112	0.382365	0.392184	0.416851	0.378428	0.387014	0.38303	0.401653	0.388852	0.373938	0.382471
77000	0.37559	0.371212	0.378119	0.369848	0.371726	0.372231	0.372114	0.37313	0.376983	0.371477	0.382109	0.391963	0.417178	0.378343	0.387285	0.383529	0.400819	0.388997	0.374108	0.382076
77100	0.37606	0.369651	0.377716	0.371002	0.371484	0.372049	0.372782	0.372732	0.377702	0.371647	0.383424	0.39191	0.417162	0.377545	0.387134	0.383326	0.399504	0.388433	0.374043	0.381377
77200	0.376257	0.370016	0.377914	0.371028	0.370986	0.372059	0.372683	0.372944	0.377886	0.370898	0.383006	0.392276	0.416615	0.376877	0.387104	0.382833	0.399124	0.388174	0.37377	0.38182
77300	0.375777	0.370764	0.377976	0.371496	0.372097	0.371963	0.373065	0.373533	0.377648	0.37055	0.383337	0.392259	0.41586	0.377645	0.386154	0.381986	0.398559	0.387651	0.37413	0.380844
77400	0.374711	0.370264	0.378038	0.371897	0.371038	0.372676	0.372309	0.373578	0.377798	0.370817	0.383232	0.392607	0.415233	0.376962	0.385175	0.382553	0.398789	0.387595	0.373827	0.380342
77500	0.374951	0.370275	0.377501	0.371963	0.370586	0.372733	0.37279	0.373308	0.377621	0.37096	0.384014	0.390773	0.416	0.376301	0.385914	0.382396	0.39889	0.387505	0.372893	0.379989
77600	0.374922	0.370082	0.377122	0.373322	0.369499	0.373015	0.37246	0.373345	0.377836	0.371466	0.385644	0.389468	0.416624	0.376386	0.384726	0.383248	0.399423	0.387568	0.372697	0.380185
77700	0.375387	0.369565	0.376217	0.374332	0.368429	0.372849	0.372474	0.373872	0.377062	0.371772	0.385075	0.389633	0.416307	0.375698	0.384952	0.382904	0.398668	0.387262	0.372779	0.380464
77800	0.375004	0.37008	0.375209	0.374848	0.368752	0.373451	0.372107	0.373473	0.377258	0.370773	0.384816	0.388852	0.416168	0.375721	0.385192	0.383338	0.398969	0.386573	0.371433	0.379832
77900	0.375105	0.370117	0.374274	0.375107	0.369608	0.373807	0.371744	0.373571	0.377133	0.370981	0.384777	0.388854	0.415546	0.375597	0.38509	0.383946	0.39925	0.38778	0.371729	0.380175
78000	0.37542	0.370371	0.373884	0.374547	0.370149	0.374116	0.372509	0.373553	0.376951	0.371042	0.38444	0.388083	0.414458	0.375277	0.38577	0.382372	0.399343	0.387743	0.371526	0.379954
78100	0.375327	0.370518	0.374462	0.374452	0.369134	0.375137	0.372902	0.373907	0.376656	0.371752	0.384059	0.38754	0.414262	0.37508	0.385291	0.382183	0.399704	0.387727	0.37203	0.379754
78200	0.375199	0.371319	0.374469	0.373583	0.370145	0.374692	0.372756	0.373893	0.375712	0.371494	0.383357	0.387132	0.413041	0.375861	0.385002	0.382308	0.399001	0.386939	0.371044	0.379579
78300	0.375005	0.371808	0.375039	0.373593	0.371156	0.374991	0.371777	0.373896	0.37505	0.370794	0.382505	0.3869	0.412868	0.376352	0.384153	0.381663	0.398807	0.386758	0.371105	0.379581
78400	0.375644	0.372062	0.375026	0.373575	0.371386	0.375448	0.371338	0.37351	0.375327	0.369952	0.382849	0.386325	0.41266	0.376372	0.384149	0.382	0.397864	0.386358	0.371856	0.378586
78500	0.375329	0.371477	0.375321	0.372355	0.370578	0.376174	0.372199	0.372963	0.375669	0.370055	0.382866	0.386268	0.412501	0.376073	0.383525	0.382939	0.398122	0.386735	0.371695	0.378053
78600	0.374896	0.371523	0.374589	0.372841	0.370634	0.376155	0.371572	0.373006	0.376172	0.370333	0.382586	0.386819	0.412544	0.375877	0.38348	0.382574	0.398311	0.385975	0.371818	0.378156
78700	0.375504	0.371133	0.374962	0.374053	0.370707	0.375912	0.371737	0.372789	0.375652	0.370002	0.382754	0.386361	0.412249	0.3757	0.383244	0.381898	0.397784	0.385207	0.372051	0.378524
78800	0.375432	0.370581	0.375073	0.373229	0.370975	0.375842	0.371907	0.372699	0.376357	0.368697	0.382135	0.386353	0.412987	0.375168	0.382657	0.382007	0.397652	0.38495	0.37264	0.378371
78900	0.375437	0.370617	0.374385	0.373726	0.370687	0.375547	0.371938	0.372108	0.376176	0.369196	0.381717	0.386235	0.412823	0.37509	0.382503	0.381941	0.396602	0.384729	0.372673	0.378685
79000	0.37472	0.36987	0.374308	0.374071	0.370534	0.376294	0.372047	0.371825	0.376306	0.368665	0.382436	0.386083	0.412928	0.374334	0.381794	0.382228	0.396103	0.384683	0.371592	0.379171
79100	0.374414	0.369734	0.374763	0.375463	0.370627	0.376301	0.372198	0.371964	0.37624	0.368897	0.381733	0.386544	0.41292	0.375197	0.381769	0.382794	0.396011	0.384081	0.371929	0.379605
79200	0.375474	0.370386	0.374203	0.375164	0.370861	0.376653	0.372177	0.371123	0.376582	0.369414	0.381047	0.386568	0.412079	0.375797	0.381416	0.382332	0.395599	0.384021	0.372418	0.379155
79300	0.375882	0.370749	0.373339	0.374827	0.371531	0.376493	0.372363	0.3706	0.377048	0.369531	0.380653	0.386374	0.411856	0.375875	0.380658	0.382275	0.395746	0.383932	0.372517	0.378319
79400	0.375794	0.371236	0.372593	0.375194	0.371929	0.375648	0.372107	0.371009	0.377824	0.370491	0.38063	0.385607	0.411398	0.376225	0.380013	0.381252	0.395224	0.383766	0.373079	0.37826
79500	0.376278	0.371549	0.372575	0.375802	0.37186	0.375943	0.371694	0.371568	0.378679	0.371282	0.381054	0.385103	0.410441	0.375946	0.378966	0.381089	0.394527	0.383881	0.372448	0.378302
79600	0.375318	0.372445	0.372628	0.374958	0.371954	0.375831	0.371816	0.37145	0.378398	0.370807	0.380603	0.385666	0.409738	0.376611	0.378974	0.380696	0.39373	0.38381	0.372598	0.377964
79700	0.375157	0.37285	0.372575	0.376576	0.371688	0.376016	0.371292	0.371045	0.378926	0.370165	0.379519	0.386684	0.409748	0.377296	0.378684	0.380852	0.392904	0.383418	0.372255	0.377734
79800	0.374044	0.372608	0.372772	0.377186	0.371985	0.376434	0.371402	0.370664	0.379416	0.36977	0.379083	0.387006	0.41006	0.376922	0.377883	0.380893	0.392342	0.383668	0.37156	0.377573
79900	0.372804	0.373554	0.372294	0.377122	0.37194	0.37667	0.372072	0.370549	0.379261	0.369521	0.378041	0.386753	0.410346	0.376476	0.377527	0.379928	0.391669	0.384878	0.371169	0.378232
80000	0.372405	0.372775	0.371957	0.377789	0.371547	0.377084	0.372768	0.370595	0.377982	0.369195	0.37827	0.386657	0.40975	0.375991	0.377996	0.380339	0.392844	0.384942	0.371484	0.37815
80100	0.371441	0.372556	0.37163	0.377915	0.37148	0.376846	0.371944	0.370137	0.377981	0.369357	0.378388	0.386845	0.409906	0.375331	0.377466	0.379913	0.393356	0.384645	0.371499	0.377679
80200	0.371937	0.372296	0.371502	0.377743	0.371568	0.376663	0.370729	0.369812	0.378436	0.369978	0.378947	0.38586	0.410593	0.375906	0.377305	0.379643	0.393963	0.38471	0.37168	0.37801
80300	0.371101	0.371964	0.371518	0.37771	0.371977	0.377186	0.370093	0.369549	0.378609	0.370674	0.379233	0.386158	0.410154	0.376096	0.376543	0.37962	0.393728	0.38473	0.372895	0.377975
80400	0.37105	0.372237	0.371665	0.377707	0.372741	0.376912	0.371367	0.370313	0.378002	0.37102	0.378643	0.385634	0.4096	0.375008	0.376398	0.380168	0.393863	0.384433	0.371881	0.378006
80500	0.371791	0.372836	0.372135	0.376589	0.37236	0.376631	0.371435	0.370211	0.376958	0.37064	0.378865	0.385626	0.409105	0.374404	0.376235	0.380072	0.394342	0.382993	0.37093	0.378012
80600	0.372248	0.372657	0.372459	0.375919	0.372366	0.377074	0.370773	0.370631	0.377114	0.37128	0.378611	0.386516	0.408175	0.37379	0.375627	0.38046	0.394326	0.384158	0.370497	0.377112
80700	0.37283	0.372089	0.372702	0.375047	0.372419	0.377019	0.371114	0.370594	0.376811	0.372134	0.378731	0.387859	0.4075	0.374129	0.376017	0.380591	0.393659	0.385185	0.372052	0.376226
80800	0.373141	0.372462	0.372053	0.374701	0.372012	0.376561	0.37187	0.371536	0.376618	0.372045	0.37776	0.38725	0.407097	0.374353	0.376277	0.381046	0.393846	0.385382	0.372413	0.376392
80900	0.374229	0.372497	0.372039	0.374329	0.371938	0.376228	0.372782	0.371574	0.376626	0.37181	0.377205	0.387043	0.406694	0.374065	0.375791	0.381628	0.392883	0.385054	0.372699	0.376595
81000	0.373881	0.373173	0.372383	0.374232	0.37204	0.376235	0.372582	0.371024	0.376856	0.371884	0.377201	0.386905	0.405581	0.373362	0.374886	0.382043	0.392694	0.38555	0.371744	0.375882
81100	0.373444	0.37292	0.372527	0.373855	0.372524	0.37578	0.373079	0.371275	0.376935	0.371864	0.377711	0.387089	0.405432	0.373349	0.375835	0.382358	0.392495	0.385141	0.371815	0.376185
81200	0.373888	0.372807	0.372823	0.374319	0.372751	0.375157	0.373045	0.371568	0.377387	0.371799	0.37901	0.386142	0.405026	0.372485	0.37645	0.381255	0.39153	0.385112	0.371797	0.374998
81300	0.373481	0.371905	0.37298	0.372953	0.372763	0.374782	0.372991	0.371364	0.376908	0.371706	0.379162	0.386088	0.404536	0.372436	0.376709	0.381191	0.392119	0.384592	0.371599	0.37542
81400	0.373421	0.372562	0.373504	0.372773	0.372478	0.374657	0.374275	0.371578	0.376374	0.37273	0.378708	0.386374	0.404548	0.372723	0.376377	0.381469	0.391893	0.384623	0.371003	0.375298
81500	0.374214	0.372505	0.372897	0.373265	0.372679	0.374037	0.374939	0.372218	0.375528	0.372673	0.378612	0.385597	0.404266	0.372921	0.376138	0.381079	0.39099	0.383702	0.370575	0.3753
81600	0.373767	0.372138	0.371948	0.373141	0.372216	0.374298	0.375108	0.372589	0.375697	0.373237	0.37851	0.38567	0.40394	0.373361	0.375746	0.380927	0.390666	0.383451	0.370433	0.37464
81700	0.373144	0.371568	0.371879	0.374525	0.372766	0.374666	0.374952	0.373458	0.37562	0.37344	0.378423	0.384523	0.403517	0.373615	0.375121	0.380765	0.390933	0.383809	0.370237	0.374431
81800	0.374165	0.372066	0.371417	0.375196	0.373027	0.373561	0.375022	0.373974	0.374933	0.373151	0.378478	0.384668	0.402852	0.373134	0.374688	0.380322	0.391497	0.383721	0.369475	0.375725
81900	0.374125	0.371765	0.371873	0.375139	0.373059	0.373903	0.374178	0.373357	0.373574	0.374199	0.378035	0.384831	0.402743	0.372837	0.375404	0.379835	0.391292	0.383747	0.369181	0.376553
82000	0.373965	0.37155	0.372136	0.376231	0.373093	0.374285	0.373722	0.372795	0.373357	0.37443	0.377984	0.384143	0.403267	0.372416	0.375264	0.380005	0.391604	0.384081	0.369311	0.375884
82100	0.374147	0.370429	0.372497	0.37557	0.373122	0.373679	0.372751	0.372314	0.373781	0.375622	0.377253	0.383175	0.403248	0.372482	0.374295	0.380039	0.392055	0.384824	0.369036	0.375956
82200	0.374562	0.370718	0.373104	0.374944	0.374178	0.37472	0.373015	0.372656	0.373226	0.37618	0.377295	0.381919	0.40339	0.372211	0.37416	0.380505	0.39202	0.385403	0.370066	0.376448
82300	0.375281	0.369394	0.372698	0.375038	0.3737	0.374526	0.372927	0.372517	0.373345	0.376462	0.377313	0.381625	0.403139	0.37296	0.375383	0.38082	0.391643	0.384871	0.36995	0.377012
82400	0.374733	0.370136	0.373012	0.37554	0.373708	0.375017	0.372628	0.373464	0.37333	0.376072	0.376503	0.382124	0.402637	0.373371	0.376199	0.381192	0.390831	0.385329	0.368806	0.377392
82500	0.374688	0.370426	0.373324	0.375882	0.37444	0.375318	0.373005	0.372942	0.373229	0.376273	0.376268	0.381872	0.402037	0.373533	0.375947	0.382128	0.390959	0.385331	0.368568	0.377931
82600	0.375069	0.371295	0.373378	0.376403	0.374389	0.375368	0.373391	0.373091	0.373316	0.376359	0.376305	0.3812	0.401784	0.372755	0.375936	0.382187	0.391052	0.38465	0.368875	0.378056
82700	0.375616	0.370713	0.373446	0.375772	0.374809	0.375861	0.373542	0.373242	0.373899	0.376565	0.376073	0.381128	0.401268	0.372791	0.376115	0.382519	0.39153	0.384207	0.370403	0.378525
82800	0.375619	0.371177	0.373498	0.376068	0.374905	0.375894	0.374166	0.372131	0.375137	0.376859	0.376658	0.381318	0.40155	0.373257	0.375575	0.381921	0.390993	0.383922	0.370887	0.378059
82900	0.375782	0.370355	0.373956	0.375759	0.37492	0.375638	0.375339	0.371279	0.375611	0.377547	0.377265	0.382025	0.401323	0.374232	0.374967	0.381832	0.391173	0.3834	0.370372	0.377024
83000	0.375729	0.370188	0.37365	0.375465	0.373935	0.375324	0.375924	0.371638	0.375952	0.377013	0.377253	0.381997	0.399946	0.373638	0.374845	0.381814	0.390799	0.383053	0.370256	0.377124
83100	0.376183	0.369327	0.373579	0.375392	0.373451	0.374558	0.375322	0.371821	0.376006	0.377453	0.378488	0.381096	0.399576	0.37327	0.37517	0.382089	0.390106	0.383196	0.370619	0.376974
83200	0.37628	0.370193	0.373902	0.374668	0.372177	0.37451	0.376121	0.371566	0.375925	0.377705	0.379421	0.37993	0.399166	0.373079	0.375727	0.382272	0.391032	0.38313	0.371146	0.376451
83300	0.375819	0.369515	0.373864	0.374312	0.373347	0.374378	0.376382	0.371478	0.376603	0.378144	0.379003	0.379668	0.399552	0.372855	0.374406	0.382331	0.390335	0.384117	0.370297	0.375595
83400	0.375532	0.369995	0.374057	0.374353	0.372561	0.374358	0.375969	0.371331	0.376133	0.378159	0.37931	0.379195	0.398589	0.372282	0.375112	0.382622	0.390474	0.383732	0.37009	0.375297
83500	0.375607	0.369557	0.374646	0.37499	0.372317	0.373135	0.375181	0.37085	0.375958	0.377678	0.380917	0.380155	0.397303	0.372026	0.374341	0.383301	0.390779	0.384861	0.370115	0.376073
83600	0.376702	0.368616	0.37484	0.3758	0.372933	0.372271	0.374191	0.37095	0.37584	0.377313	0.380846	0.378625	0.396983	0.371725	0.373927	0.383523	0.39096	0.384515	0.371215	0.376765
83700	0.376658	0.369158	0.374792	0.376511	0.373238	0.37273	0.374967	0.370621	0.376239	0.377936	0.381527	0.378625	0.396147	0.3724	0.37329	0.382774	0.39014	0.383681	0.371679	0.376878
83800	0.376287	0.36964	0.374805	0.375899	0.373373	0.372627	0.375129	0.370707	0.376273	0.376996	0.38192	0.379375	0.396377	0.373152	0.372205	0.383166	0.390486	0.383188	0.372405	0.37788
83900	0.376361	0.368556	0.375126	0.376131	0.373813	0.372336	0.374372	0.371717	0.375438	0.376691	0.383175	0.378554	0.395902	0.372995	0.372133	0.382954	0.389759	0.382901	0.373092	0.376946
84000	0.376688	0.368286	0.374957	0.376241	0.374735	0.372428	0.373422	0.372127	0.376141	0.375885	0.383146	0.377842	0.395923	0.372591	0.372849	0.382302	0.390076	0.382521	0.373042	0.376621
84100	0.377064	0.368873	0.374509	0.376681	0.374013	0.372032	0.373049	0.371824	0.376579	0.375692	0.38215	0.37729	0.396782	0.372517	0.372351	0.382502	0.390323	0.382683	0.372633	0.377614
84200	0.377387	0.367902	0.373919	0.376891	0.374096	0.372039	0.373147	0.372657	0.377446	0.375895	0.381437	0.376872	0.396089	0.372934	0.372004	0.382378	0.390243	0.382796	0.373031	0.377487
84300	0.377844	0.367812	0.373701	0.377162	0.373793	0.37189	0.372206	0.373018	0.377088	0.375446	0.381746	0.375559	0.396904	0.372783	0.372248	0.382342	0.391046	0.382717	0.373709	0.378013
84400	0.378266	0.366745	0.374123	0.376509	0.373549	0.371835	0.37175	0.373264	0.376225	0.374815	0.382155	0.374851	0.397101	0.372017	0.372287	0.382548	0.390709	0.381271	0.37403	0.378663
84500	0.377987	0.366179	0.374273	0.376468	0.373602	0.371827	0.371591	0.373305	0.376159	0.374397	0.382108	0.375313	0.397028	0.371629	0.3725	0.38258	0.390698	0.380905	0.373619	0.379151
84600	0.37832	0.365624	0.374149	0.376456	0.373761	0.372134	0.37201	0.372885	0.3762	0.374201	0.38188	0.376267	0.396888	0.371406	0.373358	0.382125	0.389874	0.380873	0.373462	0.379589
84700	0.377946	0.36532	0.37332	0.376102	0.37235	0.372027	0.37255	0.372686	0.376211	0.374497	0.382093	0.376399	0.397756	0.370914	0.373152	0.382397	0.38992	0.380004	0.373586	0.379753
84800	0.377154	0.364783	0.373241	0.375745	0.371801	0.37181	0.373202	0.372585	0.375768	0.374351	0.381493	0.375686	0.396976	0.371127	0.373203	0.382771	0.389718	0.380535	0.373444	0.378943
84900	0.376706	0.364501	0.373808	0.375239	0.37251	0.371177	0.373109	0.373308	0.376463	0.374595	0.380817	0.375838	0.397183	0.370761	0.373859	0.383381	0.388808	0.379956	0.373029	0.379307
85000	0.377341	0.36488	0.373617	0.3752	0.37303	0.370556	0.373175	0.372936	0.375983	0.374092	0.380996	0.375874	0.396843	0.370124	0.373427	0.382832	0.388063	0.379825	0.372697	0.37868
85100	0.377363	0.365295	0.374066	0.375135	0.372921	0.370372	0.373693	0.372519	0.376372	0.374011	0.380622	0.375933	0.39774	0.369694	0.373991	0.38333	0.387201	0.378963	0.37353	0.379288
85200	0.377441	0.365694	0.373643	0.375231	0.372226	0.370161	0.373841	0.372219	0.376488	0.374094	0.380538	0.374617	0.398052	0.368902	0.374124	0.382876	0.387467	0.379685	0.373211	0.378073
85300	0.378138	0.366401	0.374743	0.37559	0.371596	0.369932	0.373733	0.371735	0.375335	0.375121	0.379902	0.375268	0.398137	0.370117	0.373431	0.382504	0.386572	0.380321	0.372777	0.37764
85400	0.378006	0.366095	0.375048	0.375375	0.37075	0.369947	0.373047	0.371885	0.375187	0.373893	0.38043	0.374382	0.397885	0.370035	0.373662	0.382433	0.386258	0.379785	0.372651	0.378455
85500	0.378119	0.365759	0.374726	0.375785	0.370814	0.369528	0.371727	0.372595	0.37438	0.374153	0.381505	0.373722	0.397369	0.369048	0.374016	0.381654	0.385893	0.379841	0.372811	0.378496
85600	0.378413	0.365553	0.374739	0.375797	0.369463	0.369238	0.370941	0.372122	0.3752	0.373602	0.381131	0.373347	0.397994	0.368756	0.373283	0.381699	0.385561	0.379712	0.37216	0.377972
85700	0.379271	0.364044	0.375451	0.375107	0.369187	0.369036	0.37089	0.372434	0.375743	0.373861	0.380967	0.373817	0.39794	0.368323	0.374489	0.381353	0.384493	0.379717	0.371981	0.377784
85800	0.379144	0.363215	0.375101	0.374888	0.369446	0.36847	0.370643	0.372959	0.375988	0.373301	0.380085	0.373857	0.398013	0.369113	0.373385	0.38113	0.384679	0.380255	0.372429	0.376738
85900	0.379579	0.362305	0.375001	0.37533	0.370003	0.368878	0.370479	0.3726	0.375922	0.373549	0.379255	0.374091	0.397661	0.369463	0.373902	0.381038	0.38387	0.379747	0.372946	0.377296
86000	0.378786	0.363299	0.375525	0.374991	0.370137	0.368467	0.370926	0.372082	0.375949	0.373891	0.379439	0.37492	0.397516	0.369274	0.373985	0.380543	0.383729	0.379064	0.371903	0.376517
86100	0.37925	0.362587	0.375002	0.375383	0.370853	0.368371	0.371146	0.371998	0.375403	0.373475	0.380929	0.375253	0.397806	0.369277	0.373814	0.380694	0.383569	0.379557	0.372025	0.377313
86200	0.379845	0.363055	0.374659	0.375215	0.371287	0.369332	0.371106	0.371199	0.375206	0.373752	0.380402	0.373999	0.397133	0.370124	0.375153	0.380785	0.382605	0.380385	0.371941	0.37706
86300	0.379294	0.363174	0.37423	0.375348	0.371813	0.369512	0.370424	0.371273	0.375291	0.374206	0.381155	0.374374	0.395925	0.370411	0.37612	0.380507	0.382533	0.380156	0.371721	0.3776
86400	0.379175	0.363836	0.373975	0.375148	0.372447	0.369416	0.370079	0.371084	0.374696	0.373899	0.381438	0.37544	0.396106	0.370827	0.37594	0.380754	0.38229	0.379541	0.371886	0.379151
86500	0.377961	0.365712	0.374528	0.375688	0.373147	0.369339	0.369274	0.372522	0.374606	0.374245	0.380788	0.375131	0.396303	0.371161	0.375989	0.381794	0.381815	0.379266	0.372057	0.378981
86600	0.379218	0.366423	0.374358	0.375396	0.373145	0.369206	0.369175	0.372184	0.375103	0.373687	0.380467	0.374767	0.395845	0.370995	0.376653	0.381509	0.38159	0.37861	0.371342	0.379298
86700	0.379692	0.366278	0.373426	0.374866	0.373408	0.369656	0.370081	0.373157	0.375172	0.373254	0.380143	0.374621	0.395222	0.371001	0.376112	0.381469	0.381521	0.378467	0.370371	0.378716
86800	0.3798	0.367121	0.374423	0.375118	0.373398	0.36944	0.370353	0.373781	0.374712	0.373433	0.381448	0.375827	0.39486	0.370466	0.376081	0.381804	0.381208	0.378771	0.370008	0.378444
86900	0.379459	0.366893	0.374772	0.374749	0.372685	0.369184	0.369816	0.374117	0.374055	0.374314	0.38171	0.375173	0.394752	0.370273	0.376382	0.381553	0.381329	0.378836	0.369903	0.378596
87000	0.378525	0.366725	0.375313	0.374888	0.372448	0.369407	0.370734	0.373841	0.374809	0.374673	0.382142	0.375174	0.394635	0.370511	0.376484	0.382484	0.381669	0.379382	0.369568	0.378697
87100	0.378269	0.366445	0.375079	0.37655	0.371952	0.36948	0.370891	0.374405	0.374633	0.374005	0.381808	0.373991	0.394705	0.370103	0.376655	0.383336	0.381422	0.379079	0.370112	0.378679
87200	0.377898	0.367395	0.374949	0.377381	0.372425	0.369892	0.370955	0.374008	0.374079	0.374357	0.382277	0.373661	0.394182	0.369899	0.376425	0.383401	0.380726	0.379821	0.369784	0.378359
87300	0.377029	0.367799	0.375485	0.377153	0.372226	0.369484	0.371139	0.373861	0.375108	0.373719	0.381885	0.374123	0.394341	0.369475	0.376416	0.383196	0.381334	0.380096	0.369753	0.379517
87400	0.377032	0.367712	0.375657	0.37776	0.371717	0.369528	0.370609	0.373229	0.374784	0.373603	0.381335	0.373471	0.394251	0.369399	0.376824	0.384026	0.381087	0.378666	0.370141	0.378589
87500	0.376784	0.368893	0.374697	0.377877	0.371806	0.369735	0.370023	0.372668	0.374056	0.373736	0.381427	0.372437	0.394518	0.368912	0.37622	0.383692	0.381357	0.377992	0.371214	0.377757
87600	0.376306	0.368581	0.374702	0.378242	0.371754	0.369936	0.37061	0.373029	0.374039	0.374042	0.381934	0.373242	0.393414	0.369698	0.375399	0.383186	0.381759	0.377526	0.370983	0.377747
87700	0.376179	0.368616	0.374277	0.37668	0.371692	0.370422	0.370296	0.373311	0.374065	0.374187	0.382529	0.373603	0.393169	0.369405	0.375541	0.382811	0.382101	0.377394	0.371489	0.377649
87800	0.376348	0.369089	0.374344	0.377182	0.371914	0.37015	0.370333	0.373126	0.374216	0.374321	0.382434	0.372687	0.393365	0.369569	0.375839	0.382359	0.381205	0.377848	0.37137	0.376353
87900	0.376256	0.36872	0.374708	0.376807	0.372773	0.370143	0.37119	0.372853	0.374242	0.374536	0.382084	0.370849	0.393038	0.369749	0.376466	0.382151	0.380908	0.377419	0.371898	0.376784
88000	0.376701	0.369104	0.375103	0.376885	0.372326	0.370733	0.372128	0.373403	0.37405	0.374993	0.38207	0.370077	0.393322	0.370015	0.376798	0.381764	0.380778	0.378038	0.371355	0.375352
88100	0.376525	0.370362	0.374454	0.377906	0.372494	0.371806	0.371603	0.374023	0.37376	0.374651	0.382612	0.369107	0.393556	0.370793	0.377899	0.381009	0.381062	0.377205	0.371137	0.374966
88200	0.375774	0.370717	0.374529	0.377934	0.372235	0.372252	0.371457	0.37435	0.375187	0.374959	0.383107	0.36798	0.393079	0.369985	0.37822	0.38089	0.380748	0.376725	0.371038	0.375362
88300	0.375006	0.371411	0.375707	0.378452	0.371855	0.372437	0.37156	0.374449	0.375292	0.374418	0.382345	0.367612	0.393022	0.370205	0.378196	0.380674	0.380889	0.376657	0.371594	0.37556
88400	0.375037	0.372062	0.375894	0.378522	0.371223	0.372362	0.370836	0.374544	0.374794	0.374623	0.382192	0.367405	0.392393	0.370075	0.377896	0.381184	0.380374	0.37682	0.371797	0.375685
88500	0.374173	0.372848	0.3763	0.378857	0.370276	0.372227	0.371188	0.373542	0.374872	0.375268	0.383483	0.366687	0.392753	0.369706	0.377633	0.380732	0.381555	0.376988	0.372338	0.375461
88600	0.375531	0.372855	0.376484	0.379726	0.371089	0.372958	0.37148	0.374064	0.375432	0.374439	0.382507	0.365434	0.391432	0.369663	0.37688	0.381059	0.382464	0.377357	0.372114	0.374929
88700	0.376762	0.373889	0.376276	0.379977	0.371296	0.37371	0.372035	0.37452	0.376185	0.374978	0.382191	0.365872	0.39053	0.368986	0.377134	0.381111	0.382326	0.377795	0.372205	0.374535
88800	0.375841	0.374303	0.376988	0.380022	0.370996	0.374742	0.372695	0.374011	0.37628	0.374971	0.382039	0.366635	0.390786	0.369851	0.377664	0.380822	0.382226	0.376949	0.37283	0.374414
88900	0.375782	0.373526	0.376827	0.380862	0.371024	0.374983	0.373129	0.373606	0.376553	0.375039	0.381532	0.365952	0.391258	0.37002	0.378419	0.380941	0.382686	0.377109	0.373272	0.374261
89000	0.375492	0.373177	0.3768	0.380592	0.370881	0.375143	0.372701	0.373821	0.377784	0.375097	0.382184	0.367165	0.391627	0.370945	0.379145	0.381833	0.383472	0.377317	0.374032	0.374703
89100	0.375346	0.373543	0.376148	0.38107	0.370707	0.375524	0.371747	0.373883	0.377253	0.374348	0.3823	0.367259	0.391331	0.372152	0.379008	0.382099	0.383158	0.377041	0.375024	0.374611
89200	0.376296	0.37406	0.375994	0.379882	0.370824	0.374737	0.37191	0.373322	0.376816	0.374968	0.382244	0.367688	0.391973	0.372066	0.379199	0.382109	0.382615	0.377192	0.375704	0.374538
89300	0.376699	0.373957	0.37589	0.380361	0.370718	0.374127	0.371103	0.373232	0.376694	0.374591	0.382306	0.368073	0.392295	0.371773	0.379424	0.380893	0.381849	0.377742	0.376029	0.375372
89400	0.375757	0.374907	0.375504	0.379781	0.370251	0.373968	0.372019	0.372846	0.377781	0.375253	0.381501	0.368357	0.392181	0.372189	0.379584	0.380689	0.381417	0.377928	0.375647	0.374361
89500	0.374975	0.375748	0.374992	0.379722	0.369892	0.373546	0.372284	0.373523	0.377311	0.374965	0.380373	0.368676	0.391236	0.371421	0.378633	0.380628	0.380734	0.378553	0.376048	0.374218
89600	0.375731	0.375904	0.374948	0.379085	0.36994	0.372951	0.372222	0.373155	0.377899	0.373761	0.380736	0.369494	0.39099	0.371845	0.379173	0.380418	0.380932	0.378957	0.375889	0.37491
89700	0.375864	0.375831	0.375621	0.380187	0.36973	0.372411	0.372509	0.373287	0.377731	0.37399	0.37997	0.369013	0.390644	0.372043	0.380273	0.380527	0.380946	0.37915	0.375714	0.374255
89800	0.376321	0.37583	0.375394	0.381448	0.369484	0.372837	0.37171	0.373685	0.378131	0.373454	0.380504	0.369036	0.39093	0.371922	0.380594	0.380195	0.380894	0.378704	0.37565	0.374667
89900	0.376506	0.375715	0.374614	0.3821	0.369161	0.372992	0.372562	0.373431	0.37831	0.374691	0.380858	0.368615	0.390533	0.372119	0.381185	0.380549	0.380535	0.378641	0.375705	0.373714
90000	0.376842	0.375747	0.374669	0.38204	0.369268	0.373432	0.372476	0.374061	0.378362	0.374795	0.380526	0.369635	0.390324	0.372077	0.381973	0.380371	0.380233	0.379224	0.37561	0.374009
90100	0.37603	0.376497	0.374488	0.381978	0.368524	0.373331	0.373451	0.374883	0.378107	0.374768	0.380872	0.369858	0.390428	0.371897	0.382575	0.380875	0.379801	0.378938	0.374978	0.37391
90200	0.375427	0.376569	0.374814	0.382474	0.368091	0.37399	0.374606	0.374925	0.377804	0.374916	0.380687	0.369994	0.390261	0.372208	0.38327	0.381225	0.379568	0.379154	0.374211	0.373767
90300	0.375551	0.375586	0.374523	0.382851	0.368869	0.373621	0.374391	0.374437	0.378155	0.374469	0.380888	0.369232	0.390238	0.371646	0.382961	0.382078	0.380027	0.37988	0.374649	0.374389
90400	0.375715	0.376703	0.374152	0.382943	0.36858	0.374041	0.375312	0.374337	0.378889	0.375119	0.380751	0.368996	0.390651	0.370753	0.383103	0.381736	0.38046	0.380464	0.374992	0.375434
90500	0.374438	0.376767	0.374233	0.382322	0.369143	0.37401	0.375517	0.374343	0.378544	0.374691	0.380398	0.369372	0.390127	0.370273	0.383949	0.382107	0.380162	0.379947	0.373878	0.375688
90600	0.375207	0.376157	0.374506	0.382557	0.368779	0.373829	0.377026	0.374637	0.378997	0.374047	0.380271	0.368184	0.390243	0.370533	0.384159	0.382909	0.380176	0.380048	0.372941	0.375404
90700	0.375533	0.376495	0.375016	0.382782	0.368886	0.373642	0.376799	0.375125	0.378893	0.373638	0.379926	0.369222	0.390441	0.370665	0.383987	0.382908	0.379705	0.379812	0.373589	0.375495
90800	0.375879	0.376948	0.375359	0.381976	0.368416	0.373488	0.376649	0.375424	0.378906	0.373903	0.379797	0.369222	0.390521	0.370275	0.383546	0.382584	0.379679	0.380343	0.373234	0.376147
90900	0.375744	0.377505	0.374919	0.381616	0.368306	0.372612	0.376101	0.374265	0.377756	0.373711	0.379029	0.369427	0.389843	0.368522	0.383292	0.381845	0.379297	0.380221	0.37376	0.37705
91000	0.374918	0.377764	0.374689	0.381725	0.368619	0.374429	0.377192	0.374166	0.377294	0.373353	0.378119	0.37018	0.388885	0.368166	0.382097	0.381844	0.378912	0.380298	0.373984	0.377014
91100	0.375696	0.378444	0.374003	0.381239	0.368869	0.374561	0.376634	0.373613	0.377339	0.372915	0.378109	0.369632	0.389443	0.3682	0.381493	0.380963	0.37874	0.379739	0.374782	0.377355
91200	0.376788	0.378307	0.37349	0.380383	0.367905	0.373346	0.376663	0.373376	0.376795	0.372548	0.377451	0.36995	0.39045	0.36777	0.381997	0.381029	0.378516	0.3808	0.374225	0.376599
91300	0.377766	0.377989	0.373441	0.379665	0.367774	0.37364	0.377124	0.37373	0.375857	0.372287	0.376846	0.370115	0.390197	0.3682	0.381309	0.381462	0.378649	0.380512	0.374703	0.376743
91400	0.377099	0.377872	0.372879	0.379761	0.368816	0.373847	0.378684	0.373676	0.375668	0.372446	0.376521	0.369858	0.389753	0.368879	0.38061	0.38173	0.378072	0.379642	0.375092	0.376431
91500	0.377685	0.378089	0.372478	0.380376	0.369366	0.374845	0.378591	0.373328	0.37617	0.371861	0.376664	0.370119	0.389442	0.369111	0.380452	0.381571	0.378699	0.379951	0.375078	0.37636
91600	0.378063	0.377201	0.37238	0.38014	0.370178	0.374378	0.378616	0.373187	0.376229	0.372022	0.376807	0.3701	0.389399	0.368937	0.380019	0.382141	0.378453	0.380707	0.375215	0.37611
91700	0.37866	0.3775	0.371714	0.379911	0.371479	0.374744	0.379011	0.372584	0.375351	0.371866	0.37667	0.370034	0.388609	0.369581	0.379266	0.381591	0.378316	0.380799	0.374903	0.376175
91800	0.378391	0.377031	0.371146	0.379148	0.371398	0.374043	0.379911	0.372797	0.374926	0.371533	0.375762	0.370026	0.387773	0.369704	0.379386	0.38137	0.378478	0.380095	0.3739	0.376307
91900	0.377951	0.377309	0.370657	0.379657	0.371318	0.375094	0.379752	0.372856	0.375608	0.371551	0.37631	0.370095	0.388231	0.36993	0.379603	0.381834	0.378575	0.379393	0.374664	0.376714
92000	0.377905	0.377599	0.370579	0.380049	0.371698	0.374787	0.379457	0.373071	0.376098	0.372412	0.376519	0.368963	0.388473	0.369897	0.379388	0.382013	0.378568	0.378705	0.374893	0.376723
92100	0.376867	0.378503	0.369914	0.37969	0.372019	0.374252	0.379465	0.372844	0.376464	0.372068	0.375024	0.368886	0.388591	0.369034	0.379138	0.38192	0.378191	0.378773	0.375388	0.37707
92200	0.376495	0.379205	0.36851	0.379459	0.373213	0.373882	0.378814	0.371957	0.376462	0.372111	0.37519	0.368769	0.387298	0.368142	0.379457	0.38254	0.377366	0.379008	0.375437	0.377221
92300	0.376932	0.379684	0.369112	0.379899	0.373318	0.374391	0.37867	0.371874	0.376647	0.371769	0.375134	0.36896	0.387283	0.367726	0.379399	0.383179	0.377575	0.379476	0.374751	0.376873
92400	0.376484	0.379036	0.368519	0.379164	0.372806	0.374326	0.379077	0.371438	0.376688	0.371096	0.374487	0.369324	0.38779	0.368276	0.379244	0.383458	0.37827	0.378497	0.374869	0.377054
92500	0.376757	0.378655	0.368858	0.378814	0.372096	0.374627	0.379535	0.370913	0.37622	0.37115	0.374937	0.369806	0.38747	0.367789	0.379518	0.383492	0.378294	0.378331	0.374859	0.377022
92600	0.376901	0.37931	0.368467	0.378835	0.372625	0.374995	0.379109	0.369982	0.37558	0.370597	0.375219	0.369769	0.387863	0.368662	0.378173	0.383815	0.377634	0.377686	0.374757	0.376887
92700	0.37775	0.380381	0.369007	0.377812	0.372533	0.374684	0.379224	0.369511	0.375502	0.370312	0.375299	0.369726	0.388512	0.368541	0.379269	0.382549	0.377188	0.377538	0.374742	0.376862
92800	0.378114	0.381551	0.368756	0.377508	0.372653	0.375376	0.37821	0.369336	0.375869	0.369324	0.374713	0.369603	0.387512	0.368989	0.378618	0.381523	0.376713	0.377195	0.374713	0.376493
92900	0.378131	0.381498	0.368779	0.377776	0.372806	0.375494	0.376433	0.368981	0.376091	0.369312	0.375225	0.36919	0.388143	0.369561	0.378339	0.381953	0.375817	0.378067	0.375254	0.375241
93000	0.377761	0.380804	0.368656	0.377304	0.372072	0.375162	0.377013	0.368223	0.37571	0.369691	0.374747	0.369642	0.38804	0.369062	0.378786	0.382285	0.375751	0.378486	0.37468	0.374885
93100	0.378519	0.380757	0.368624	0.376851	0.37189	0.375784	0.377277	0.368039	0.375932	0.369106	0.374415	0.369822	0.388203	0.368877	0.379134	0.381798	0.376508	0.378814	0.375189	0.374262
93200	0.379052	0.380289	0.368664	0.376772	0.372325	0.376235	0.376256	0.368857	0.375491	0.369187	0.374443	0.369631	0.388025	0.368978	0.378288	0.382253	0.376033	0.379268	0.375458	0.374036
93300	0.379024	0.378527	0.369343	0.376731	0.372894	0.376461	0.375682	0.368341	0.375114	0.369239	0.374216	0.369947	0.387395	0.369098	0.378101	0.381882	0.375629	0.378946	0.375904	0.373175
93400	0.379479	0.378183	0.369663	0.376134	0.372984	0.376213	0.375724	0.368	0.375287	0.369595	0.374465	0.369439	0.387344	0.368412	0.377757	0.381713	0.375957	0.378989	0.376928	0.372382
93500	0.379657	0.378182	0.369732	0.375775	0.372399	0.375359	0.375013	0.367933	0.375332	0.369635	0.373991	0.369789	0.386548	0.368812	0.377611	0.38171	0.375627	0.379404	0.376872	0.372428
93600	0.380619	0.378641	0.369646	0.375152	0.372783	0.374812	0.376276	0.367972	0.376263	0.369488	0.373116	0.369263	0.385862	0.368352	0.376823	0.381636	0.375273	0.378807	0.377057	0.373301
93700	0.380179	0.378488	0.369804	0.375122	0.373106	0.37603	0.376656	0.368608	0.376593	0.370189	0.372385	0.368846	0.384978	0.368799	0.377478	0.382118	0.375261	0.378949	0.377345	0.373208
93800	0.380419	0.378388	0.370198	0.37503	0.373138	0.375914	0.376545	0.368724	0.376836	0.371336	0.372716	0.368602	0.384804	0.369421	0.376791	0.382577	0.374407	0.378657	0.378	0.372821
93900	0.380741	0.37791	0.371037	0.373733	0.372703	0.375649	0.376096	0.368679	0.376584	0.371985	0.373492	0.368889	0.384165	0.370065	0.377126	0.38299	0.374367	0.378669	0.3782	0.373275
94000	0.380688	0.37794	0.37208	0.373667	0.373008	0.375876	0.377197	0.36916	0.377178	0.371856	0.37377	0.369932	0.383594	0.370278	0.377346	0.383318	0.373388	0.378528	0.377484	0.373842
94100	0.380196	0.378273	0.371998	0.373903	0.37316	0.376808	0.377391	0.369133	0.377257	0.371219	0.37358	0.37015	0.383876	0.370807	0.377544	0.383327	0.373078	0.378124	0.377671	0.37484
94200	0.380509	0.378389	0.370526	0.375046	0.372994	0.377328	0.377728	0.36805	0.377449	0.370998	0.373466	0.370433	0.382642	0.371776	0.378434	0.382895	0.37248	0.377	0.378233	0.375881
94300	0.381067	0.379216	0.369469	0.374677	0.372963	0.377464	0.379565	0.368365	0.377383	0.371979	0.37355	0.37008	0.382275	0.371937	0.379549	0.38189	0.373187	0.376799	0.378461	0.375029
94400	0.381218	0.380023	0.369461	0.374253	0.372476	0.376822	0.379489	0.368366	0.37866	0.371813	0.372937	0.370388	0.38275	0.371674	0.379109	0.381796	0.373184	0.376885	0.378167	0.375002
94500	0.381516	0.380303	0.369385	0.374108	0.371516	0.375682	0.379738	0.36809	0.37853	0.371811	0.372796	0.37118	0.382219	0.372301	0.378861	0.382363	0.373112	0.375649	0.379018	0.375235
94600	0.381186	0.380521	0.36995	0.373966	0.371364	0.375917	0.379071	0.367945	0.377933	0.371745	0.372485	0.371103	0.382119	0.372584	0.378553	0.38181	0.373387	0.375305	0.37986	0.375192
94700	0.381278	0.381156	0.370456	0.373736	0.37207	0.376027	0.378624	0.367342	0.378214	0.37181	0.372396	0.371031	0.381717	0.372821	0.379154	0.381036	0.373225	0.374425	0.380188	0.374625
94800	0.381385	0.381758	0.370653	0.373568	0.372551	0.375084	0.37852	0.367085	0.3782	0.371354	0.371549	0.371513	0.382064	0.373057	0.37891	0.381472	0.37296	0.374827	0.379935	0.375101
94900	0.381623	0.381191	0.37044	0.374221	0.373031	0.374913	0.378471	0.366129	0.378153	0.371133	0.371026	0.372161	0.382226	0.372598	0.378226	0.381161	0.373516	0.374411	0.379553	0.37504
95000	0.381645	0.380645	0.36999	0.374502	0.372655	0.37431	0.37821	0.365746	0.378163	0.370944	0.371345	0.371569	0.381859	0.372603	0.378367	0.380757	0.373454	0.37396	0.379763	0.375146
95100	0.380404	0.381134	0.370228	0.37438	0.373006	0.374974	0.378326	0.365777	0.378036	0.371426	0.371577	0.372027	0.382593	0.371937	0.377978	0.380392	0.373429	0.37377	0.379417	0.375699
95200	0.379982	0.382516	0.370425	0.375085	0.37396	0.374489	0.378869	0.365679	0.37809	0.370584	0.371335	0.371877	0.382481	0.372525	0.376848	0.380135	0.373257	0.373978	0.379765	0.374971
95300	0.379502	0.383712	0.370027	0.375022	0.374113	0.37432	0.378813	0.365944	0.378457	0.370296	0.370833	0.371341	0.382686	0.371907	0.37758	0.379908	0.373265	0.37381	0.379332	0.375013
95400	0.379749	0.38374	0.370885	0.37494	0.374374	0.37439	0.379727	0.366541	0.378064	0.370984	0.37164	0.370787	0.382885	0.372552	0.378031	0.380562	0.37338	0.374755	0.379402	0.374405
95500	0.379662	0.383608	0.371175	0.375054	0.374042	0.37454	0.380201	0.366526	0.378588	0.371693	0.37185	0.370785	0.382708	0.372648	0.377585	0.380591	0.373318	0.374858	0.379396	0.374889
95600	0.379553	0.38395	0.372479	0.373798	0.374162	0.373601	0.379886	0.366767	0.379505	0.372295	0.371867	0.370416	0.38296	0.373106	0.378633	0.380856	0.373126	0.374523	0.379237	0.374953
95700	0.379763	0.383531	0.372235	0.374205	0.373936	0.373781	0.378739	0.36678	0.379102	0.372871	0.371535	0.369939	0.382692	0.373337	0.378458	0.380425	0.373799	0.375321	0.379144	0.375053
95800	0.37916	0.383405	0.371767	0.374293	0.37451	0.375173	0.379117	0.366112	0.379674	0.37267	0.37111	0.369942	0.382742	0.372896	0.378138	0.379612	0.373704	0.375524	0.379161	0.374659
95900	0.379534	0.383342	0.37105	0.374527	0.375049	0.375808	0.380109	0.365173	0.379105	0.37282	0.37165	0.369991	0.383051	0.373115	0.377426	0.379128	0.373427	0.375123	0.378545	0.374085
96000	0.379255	0.383625	0.371309	0.374945	0.375111	0.375125	0.379946	0.365456	0.379196	0.372781	0.371093	0.369159	0.382419	0.373543	0.377055	0.378506	0.372527	0.375351	0.378456	0.374319
96100	0.378924	0.384062	0.371707	0.373899	0.374576	0.37496	0.379784	0.365025	0.379896	0.372957	0.370623	0.369098	0.381768	0.373483	0.377009	0.378653	0.372807	0.375053	0.378441	0.374222
96200	0.378719	0.384184	0.371713	0.373673	0.374365	0.375185	0.379867	0.364292	0.380099	0.373188	0.37032	0.369146	0.382387	0.373411	0.376548	0.379672	0.372525	0.374514	0.378521	0.37487
96300	0.378853	0.384714	0.371924	0.373403	0.373873	0.374213	0.38019	0.364015	0.380387	0.373495	0.370418	0.369696	0.382456	0.37358	0.376931	0.380333	0.372743	0.373903	0.378408	0.375556
96400	0.379481	0.385348	0.371785	0.372653	0.373505	0.373909	0.379392	0.36449	0.38028	0.374269	0.371041	0.370335	0.381513	0.373252	0.376272	0.379998	0.372879	0.373167	0.377324	0.375771
96500	0.379206	0.385085	0.372743	0.372746	0.373394	0.37441	0.379909	0.364854	0.380307	0.37422	0.371789	0.370868	0.381491	0.373161	0.376685	0.380478	0.372811	0.373016	0.376058	0.375777
96600	0.378669	0.385208	0.373213	0.372883	0.372919	0.3742	0.38029	0.3657	0.380519	0.374594	0.371549	0.371513	0.381071	0.372851	0.376516	0.379645	0.372771	0.373444	0.375471	0.375977
96700	0.379043	0.385356	0.373594	0.372817	0.372411	0.373898	0.380679	0.365678	0.380416	0.3736	0.371571	0.371751	0.381126	0.373176	0.377032	0.37953	0.37235	0.37371	0.376255	0.37555
96800	0.378869	0.385961	0.373705	0.37313	0.371559	0.373585	0.380803	0.365115	0.381391	0.374184	0.371476	0.372303	0.380103	0.373025	0.378463	0.37997	0.372199	0.374207	0.376982	0.375447
96900	0.379674	0.385888	0.373319	0.373512	0.371815	0.373127	0.379931	0.364135	0.381345	0.37429	0.371138	0.371975	0.379714	0.372912	0.379237	0.379833	0.372423	0.374691	0.377386	0.374833
97000	0.380183	0.386098	0.373868	0.372669	0.371765	0.372483	0.379892	0.364363	0.381625	0.374463	0.371299	0.371601	0.379845	0.372859	0.379635	0.379236	0.373311	0.375409	0.377057	0.374697
97100	0.380326	0.385642	0.374429	0.373092	0.371419	0.373121	0.380912	0.364093	0.381636	0.37402	0.370663	0.37068	0.37933	0.372715	0.380835	0.37847	0.372929	0.37498	0.376932	0.374261
97200	0.379898	0.386553	0.374786	0.372481	0.371422	0.372226	0.380564	0.364747	0.381372	0.374533	0.370154	0.371014	0.378407	0.372527	0.380533	0.37835	0.373473	0.375659	0.376564	0.374659
97300	0.379303	0.3862	0.374674	0.372083	0.371719	0.37291	0.380857	0.36387	0.381733	0.374829	0.370102	0.371531	0.378466	0.372564	0.380578	0.378997	0.373801	0.37586	0.377314	0.374425
97400	0.379324	0.386995	0.373958	0.372396	0.371645	0.372268	0.38104	0.362889	0.381556	0.37499	0.370397	0.370861	0.378295	0.371377	0.380553	0.379032	0.373383	0.375918	0.377601	0.374757
97500	0.379661	0.386983	0.374226	0.372123	0.371372	0.373118	0.380998	0.363639	0.380976	0.37483	0.369851	0.370713	0.378078	0.371313	0.381294	0.378917	0.373024	0.377099	0.377181	0.374534
97600	0.378961	0.387077	0.374696	0.372909	0.371582	0.374253	0.381067	0.363415	0.381412	0.375716	0.369597	0.371002	0.377583	0.370973	0.381494	0.379654	0.372126	0.376726	0.377156	0.374343
97700	0.379151	0.386246	0.374545	0.373054	0.371537	0.373843	0.380322	0.363359	0.381848	0.375999	0.369513	0.370074	0.376768	0.371508	0.382116	0.379443	0.37117	0.376173	0.37796	0.374693
97800	0.37893	0.386079	0.374275	0.374516	0.370634	0.374024	0.381006	0.363485	0.382157	0.376279	0.370017	0.369207	0.375742	0.37113	0.381497	0.378731	0.37052	0.375516	0.378875	0.374203
97900	0.379267	0.38561	0.374752	0.374748	0.369926	0.373602	0.380527	0.363045	0.382624	0.376509	0.369945	0.36978	0.376371	0.371146	0.381356	0.378103	0.370425	0.375177	0.378764	0.373721
98000	0.378753	0.38461	0.374705	0.375115	0.36965	0.373868	0.3808	0.363399	0.382458	0.376138	0.370215	0.368747	0.376422	0.371614	0.381854	0.377736	0.369869	0.375202	0.38019	0.373668
98100	0.378609	0.384815	0.375207	0.374842	0.368737	0.374418	0.380962	0.362999	0.381571	0.376991	0.36982	0.368235	0.374946	0.372314	0.382406	0.376988	0.370094	0.37394	0.380022	0.373455
98200	0.378067	0.384673	0.375166	0.374555	0.368887	0.375068	0.380033	0.363219	0.381574	0.37714	0.369851	0.368157	0.374254	0.372496	0.38246	0.377051	0.370336	0.373159	0.38056	0.373719
98300	0.378146	0.385985	0.37494	0.374119	0.368819	0.375066	0.379614	0.363117	0.381967	0.376728	0.370283	0.368233	0.373839	0.371624	0.381847	0.377201	0.370193	0.373233	0.380798	0.373007
98400	0.378176	0.385763	0.374597	0.373492	0.369181	0.375417	0.379482	0.362759	0.381692	0.376802	0.371063	0.368479	0.374311	0.372052	0.381947	0.376519	0.369637	0.373496	0.380155	0.373498
98500	0.37721	0.385378	0.375225	0.37369	0.369558	0.374389	0.379979	0.362906	0.38215	0.377023	0.370992	0.369175	0.375032	0.371795	0.382173	0.37541	0.370776	0.373343	0.379686	0.374124
98600	0.376958	0.383823	0.375413	0.373429	0.367997	0.374272	0.380106	0.363683	0.382118	0.376466	0.371479	0.369577	0.37562	0.372055	0.382949	0.375413	0.371383	0.37308	0.380462	0.373695
98700	0.376856	0.383842	0.375876	0.373934	0.367158	0.374476	0.379621	0.363568	0.382046	0.376951	0.372112	0.369318	0.376078	0.372694	0.383431	0.375582	0.369943	0.37267	0.379919	0.373366
98800	0.376989	0.383848	0.376035	0.373463	0.367432	0.374683	0.379428	0.363422	0.381499	0.376379	0.371201	0.369143	0.377243	0.373108	0.38341	0.375402	0.369414	0.373275	0.379914	0.373796
98900	0.377051	0.384281	0.375731	0.37377	0.367165	0.37476	0.379162	0.363949	0.380967	0.376495	0.371328	0.369254	0.377752	0.372268	0.382664	0.37567	0.369576	0.373652	0.379378	0.374291
99000	0.376451	0.383725	0.375044	0.374619	0.368456	0.374593	0.378427	0.36357	0.380907	0.376468	0.371476	0.368641	0.377548	0.371571	0.382551	0.375886	0.369821	0.37287	0.379991	0.374606
99100	0.376644	0.383367	0.37552	0.374268	0.368168	0.374281	0.377586	0.363943	0.380121	0.375279	0.370897	0.369214	0.376767	0.371934	0.382015	0.375601	0.369291	0.372932	0.380263	0.37474
99200	0.376833	0.382245	0.375337	0.374134	0.368877	0.374489	0.377258	0.363667	0.380511	0.374847	0.37109	0.36951	0.377693	0.37156	0.38114	0.375141	0.369347	0.372768	0.379609	0.375022
99300	0.37692	0.382117	0.375064	0.37461	0.369368	0.375097	0.376354	0.364241	0.380969	0.374682	0.372094	0.370344	0.377947	0.370903	0.38143	0.37507	0.369157	0.372943	0.380495	0.37536
99400	0.377468	0.381287	0.375591	0.374721	0.369726	0.375437	0.376298	0.3647	0.381016	0.374623	0.372118	0.369694	0.378164	0.370473	0.381979	0.374912	0.368963	0.373017	0.38057	0.374819
99500	0.377665	0.381163	0.375925	0.374397	0.369609	0.374309	0.376879	0.36433	0.380324	0.374298	0.371827	0.369797	0.377849	0.370874	0.382049	0.375093	0.368077	0.372557	0.380636	0.374804
99600	0.377082	0.381281	0.376997	0.374535	0.369295	0.374459	0.377265	0.363302	0.379873	0.3747	0.372048	0.370319	0.377595	0.370114	0.381821	0.375713	0.368389	0.371964	0.380138	0.375539
99700	0.376907	0.381594	0.377167	0.374711	0.368852	0.373575	0.377388	0.363611	0.380562	0.374791	0.371025	0.37016	0.378079	0.370261	0.38166	0.376025	0.369026	0.372027	0.379467	0.375661
99800	0.376854	0.380852	0.377255	0.37472	0.368833	0.373304	0.377882	0.363387	0.380695	0.375183	0.372022	0.370406	0.37851	0.370407	0.381053	0.375521	0.369414	0.372712	0.379243	0.375152
99900	0.376564	0.380453	0.377147	0.374766	0.368911	0.373726	0.377214	0.363101	0.380063	0.375504	0.371711	0.370664	0.379215	0.370942	0.381247	0.375373	0.369866	0.372815	0.378759	0.375859
100000	0.375829	0.380095	0.376987	0.37385	0.369925	0.373764	0.376528	0.363537	0.379881	0.375385	0.372349	0.371153	0.378904	0.370274	0.381525	0.374793	0.370099	0.372465	0.378971	0.375275
100100	0.375275	0.380362	0.377026	0.372932	0.370057	0.374128	0.375881	0.363821	0.3801	0.374783	0.373039	0.370999	0.378706	0.371018	0.380339	0.374561	0.369463	0.372592	0.379136	0.375461
100200	0.375262	0.380072	0.377166	0.373175	0.36976	0.374284	0.375206	0.36417	0.380199	0.374758	0.373001	0.369854	0.378838	0.371779	0.3806	0.373701	0.369435	0.37293	0.379111	0.376253
100300	0.37463	0.379969	0.377458	0.372128	0.370651	0.374179	0.375631	0.363908	0.380551	0.373617	0.372444	0.369592	0.378243	0.372253	0.381461	0.374031	0.368721	0.373062	0.378588	0.375846
100400	0.374853	0.379938	0.376988	0.371385	0.370288	0.374258	0.375592	0.364343	0.380822	0.373822	0.371675	0.369369	0.37822	0.372424	0.382271	0.373461	0.369537	0.372794	0.378222	0.376531
100500	0.374563	0.379964	0.376701	0.371381	0.370131	0.373969	0.375182	0.363654	0.380805	0.373086	0.371402	0.369386	0.378374	0.372101	0.382303	0.37448	0.368884	0.373286	0.377941	0.376417
100600	0.375514	0.380023	0.376834	0.372369	0.369888	0.374589	0.375058	0.363805	0.380769	0.37381	0.372321	0.36989	0.378659	0.372702	0.381908	0.373993	0.368717	0.37471	0.377701	0.37669
100700	0.376637	0.380372	0.377122	0.372522	0.36975	0.37543	0.375748	0.363578	0.380633	0.373262	0.37277	0.369339	0.377972	0.3729	0.381918	0.374362	0.368283	0.374856	0.378251	0.375583
100800	0.376847	0.380843	0.377454	0.372324	0.369891	0.374944	0.376941	0.363694	0.380955	0.373144	0.372882	0.369724	0.377815	0.37224	0.381142	0.37394	0.367936	0.374646	0.378465	0.375514
100900	0.376854	0.380564	0.377439	0.372111	0.370483	0.375581	0.376753	0.363856	0.381375	0.372815	0.372487	0.369616	0.378361	0.372607	0.380688	0.373637	0.367401	0.375139	0.37837	0.375467
101000	0.377398	0.380662	0.376904	0.371236	0.371213	0.374536	0.377321	0.364431	0.381381	0.373434	0.372465	0.369966	0.377704	0.373125	0.379869	0.373729	0.366838	0.375299	0.377851	0.37598
101100	0.377701	0.380893	0.376968	0.371262	0.370774	0.373812	0.376777	0.364959	0.381487	0.373709	0.373146	0.370083	0.377712	0.373055	0.380205	0.373354	0.366705	0.375147	0.377085	0.375532
101200	0.377076	0.380679	0.377344	0.371025	0.37032	0.373387	0.376913	0.364466	0.380265	0.373883	0.372922	0.370305	0.377931	0.373554	0.38067	0.373427	0.367014	0.375359	0.377333	0.375012
101300	0.377381	0.38112	0.376823	0.371274	0.370063	0.373911	0.377194	0.364332	0.380258	0.374221	0.372751	0.370067	0.378438	0.374092	0.380056	0.372999	0.367555	0.37606	0.378014	0.374946
101400	0.375895	0.381163	0.376706	0.371488	0.369033	0.373342	0.376058	0.363762	0.380454	0.374739	0.373064	0.369841	0.377885	0.374731	0.379321	0.373408	0.367524	0.375913	0.377535	0.375919
101500	0.375742	0.381758	0.376861	0.371279	0.368571	0.373781	0.376147	0.363969	0.381119	0.374523	0.372921	0.370945	0.378152	0.37473	0.378679	0.372638	0.36764	0.375951	0.376852	0.376344
101600	0.37548	0.381121	0.376097	0.371105	0.368817	0.373789	0.375651	0.364606	0.380945	0.374639	0.372924	0.370305	0.378067	0.37508	0.378983	0.372049	0.366737	0.375806	0.37706	0.37704
101700	0.374997	0.380743	0.37634	0.371168	0.369016	0.375019	0.376146	0.364923	0.380747	0.374443	0.373472	0.369604	0.377835	0.375623	0.379526	0.37227	0.366819	0.375529	0.37666	0.376565
101800	0.375645	0.380701	0.375963	0.370526	0.368512	0.374165	0.376465	0.364283	0.380927	0.374549	0.374145	0.369828	0.377533	0.375141	0.380365	0.372016	0.366455	0.376598	0.376294	0.377544
101900	0.376456	0.380708	0.376026	0.371142	0.369066	0.37471	0.376627	0.364223	0.381202	0.374498	0.373888	0.369431	0.376882	0.375162	0.380525	0.372254	0.367064	0.37655	0.375674	0.377212
102000	0.375897	0.38132	0.375521	0.371348	0.369678	0.374474	0.376968	0.364832	0.381133	0.374387	0.374242	0.370007	0.376061	0.376111	0.380602	0.372497	0.366705	0.376923	0.376547	0.377635
102100	0.376513	0.381513	0.375753	0.37169	0.369765	0.37514	0.377109	0.364733	0.380618	0.374533	0.374396	0.368804	0.376754	0.376755	0.380426	0.372693	0.366546	0.376527	0.376977	0.376929
102200	0.376268	0.382017	0.376422	0.371477	0.370056	0.374737	0.376795	0.364842	0.380535	0.374153	0.373444	0.368568	0.377014	0.377026	0.379948	0.371639	0.367278	0.377202	0.377045	0.376883
102300	0.37636	0.38112	0.376625	0.37228	0.369516	0.374397	0.375648	0.36516	0.37995	0.373067	0.373896	0.367742	0.377339	0.376473	0.379577	0.371755	0.367777	0.377051	0.376457	0.377316
102400	0.377791	0.381174	0.377038	0.372507	0.370308	0.373607	0.374782	0.364704	0.379648	0.373043	0.374882	0.368203	0.377179	0.376239	0.380631	0.371547	0.367658	0.376371	0.37525	0.377198
102500	0.377817	0.380656	0.376817	0.372094	0.371086	0.373162	0.374435	0.363844	0.379725	0.373706	0.374777	0.368604	0.376621	0.375732	0.379739	0.370553	0.367687	0.375954	0.375513	0.37714
102600	0.377882	0.381088	0.377358	0.372114	0.372116	0.373422	0.374707	0.363485	0.379898	0.374723	0.374493	0.368802	0.377167	0.375733	0.379841	0.370136	0.367794	0.375573	0.375701	0.375882
102700	0.37797	0.381545	0.377504	0.371768	0.371921	0.373495	0.374676	0.363865	0.379809	0.374871	0.375408	0.3689	0.377193	0.376471	0.37947	0.37065	0.367197	0.375323	0.37602	0.375722
102800	0.378162	0.381788	0.3774	0.371431	0.372172	0.373556	0.374829	0.364919	0.379797	0.375229	0.375051	0.369175	0.376647	0.376971	0.379799	0.370979	0.366996	0.374092	0.37602	0.37575
102900	0.37871	0.382059	0.377453	0.37101	0.373005	0.372901	0.374304	0.365039	0.37889	0.374352	0.374743	0.369485	0.376287	0.376951	0.380766	0.372168	0.367157	0.374701	0.375839	0.375699
103000	0.378356	0.381749	0.37726	0.370964	0.373115	0.373108	0.373853	0.364372	0.378486	0.37532	0.375518	0.369498	0.376818	0.377387	0.381937	0.372676	0.367746	0.374346	0.376493	0.37555
103100	0.377747	0.381492	0.376621	0.371143	0.373448	0.373307	0.373979	0.364677	0.378577	0.374899	0.374854	0.369011	0.376539	0.376842	0.382407	0.373131	0.368306	0.374385	0.376941	0.374992
103200	0.378526	0.38126	0.375818	0.370916	0.373406	0.373575	0.374601	0.364369	0.37819	0.375172	0.374813	0.368689	0.3759	0.376496	0.382821	0.373653	0.368464	0.374257	0.37716	0.374185
103300	0.378772	0.381083	0.374526	0.371381	0.372717	0.373824	0.374526	0.364777	0.378696	0.375724	0.375015	0.368882	0.374952	0.375629	0.383269	0.374201	0.367924	0.37433	0.377785	0.374401
103400	0.37903	0.380833	0.374312	0.371873	0.37254	0.373198	0.373644	0.365052	0.378508	0.375387	0.37467	0.368677	0.375305	0.374929	0.383577	0.374327	0.367943	0.374103	0.377532	0.374635
103500	0.379267	0.380905	0.374358	0.372084	0.372777	0.373565	0.373617	0.365659	0.378411	0.375791	0.374297	0.368159	0.374813	0.374697	0.383508	0.374021	0.368445	0.374132	0.378259	0.374365
103600	0.378988	0.380943	0.37337	0.371545	0.372943	0.373358	0.373242	0.365886	0.379222	0.375276	0.374949	0.367547	0.374471	0.374203	0.383303	0.373627	0.368729	0.373877	0.378458	0.374538
103700	0.378893	0.380719	0.372342	0.37165	0.372576	0.37364	0.373705	0.36516	0.378926	0.375048	0.376365	0.367542	0.373974	0.373946	0.384615	0.373271	0.368545	0.374277	0.378406	0.374398
103800	0.379052	0.379806	0.372693	0.372377	0.372781	0.373917	0.373752	0.365465	0.379242	0.374794	0.376622	0.367688	0.373868	0.373674	0.384609	0.372915	0.368343	0.373815	0.378496	0.374267
103900	0.379832	0.380138	0.373405	0.372947	0.372743	0.374585	0.373671	0.365073	0.379864	0.374793	0.376133	0.366561	0.374155	0.373378	0.384718	0.37272	0.368743	0.374018	0.378322	0.373249
104000	0.378875	0.380099	0.373238	0.372826	0.372623	0.373895	0.37303	0.365579	0.38019	0.374663	0.376349	0.366427	0.374213	0.373326	0.384988	0.373092	0.368691	0.37327	0.378313	0.373114
104100	0.378788	0.378793	0.373163	0.372476	0.372821	0.374391	0.372615	0.366315	0.38008	0.375189	0.376811	0.367225	0.375017	0.372388	0.384907	0.374362	0.368678	0.373353	0.3779	0.373204
104200	0.378024	0.378538	0.373014	0.373154	0.372465	0.373208	0.372647	0.366472	0.379584	0.375775	0.377074	0.36656	0.375423	0.372347	0.38434	0.374537	0.368832	0.373133	0.378526	0.373102
104300	0.377556	0.378406	0.373299	0.37327	0.372472	0.373149	0.37298	0.36571	0.379899	0.375226	0.376816	0.366876	0.375264	0.372235	0.38362	0.374373	0.368412	0.373245	0.378606	0.373613
104400	0.377995	0.378204	0.373156	0.372734	0.372366	0.372873	0.373084	0.366228	0.380435	0.375232	0.377229	0.366798	0.375584	0.372303	0.383446	0.375242	0.367947	0.372758	0.379026	0.373117
104500	0.377732	0.378816	0.372833	0.373363	0.372194	0.372649	0.373105	0.367	0.380352	0.3753	0.377579	0.366439	0.375174	0.373113	0.38336	0.374922	0.367971	0.37382	0.378847	0.372874
104600	0.377671	0.378618	0.373243	0.37468	0.371675	0.372843	0.373343	0.366476	0.380282	0.375129	0.377156	0.366268	0.374593	0.373445	0.383434	0.374634	0.368248	0.374305	0.378739	0.372838
104700	0.377074	0.378789	0.373371	0.374164	0.37166	0.373464	0.373734	0.366119	0.380239	0.375155	0.377208	0.365417	0.373642	0.373679	0.383373	0.374531	0.366897	0.374012	0.378353	0.372521
104800	0.377129	0.378916	0.372876	0.373153	0.372266	0.3732	0.373923	0.365864	0.379654	0.374473	0.376793	0.365814	0.373698	0.373469	0.383047	0.374262	0.367047	0.374931	0.37851	0.371853
104900	0.37747	0.379476	0.372861	0.372825	0.372232	0.373039	0.37356	0.366184	0.379978	0.374235	0.376625	0.366003	0.373931	0.373241	0.3831	0.373524	0.367412	0.37488	0.378779	0.371161
105000	0.377917	0.379294	0.372505	0.372368	0.371641	0.373999	0.373788	0.366351	0.380198	0.374165	0.3777	0.365027	0.374068	0.372809	0.38286	0.372899	0.366698	0.374657	0.378361	0.371176
105100	0.377407	0.378796	0.373612	0.372357	0.371784	0.374906	0.373721	0.366827	0.37989	0.373438	0.376627	0.364569	0.374356	0.371849	0.38297	0.372574	0.367819	0.374271	0.378365	0.371334
105200	0.377701	0.377713	0.373944	0.371959	0.372263	0.375126	0.372915	0.367431	0.379992	0.373065	0.376567	0.364109	0.374621	0.371883	0.382089	0.372388	0.36795	0.375416	0.378874	0.370285
105300	0.377322	0.377444	0.373639	0.371091	0.371597	0.375284	0.373298	0.367858	0.379972	0.372509	0.377201	0.364231	0.37487	0.37184	0.381943	0.373278	0.368965	0.375266	0.37904	0.370935
105400	0.376839	0.377413	0.373702	0.370263	0.372057	0.375033	0.373441	0.368148	0.379844	0.372663	0.376695	0.365003	0.374837	0.37123	0.381706	0.372068	0.368382	0.375801	0.37871	0.370668
105500	0.376694	0.377885	0.374029	0.369446	0.373503	0.374945	0.373148	0.368755	0.380021	0.372307	0.376732	0.364305	0.375011	0.371478	0.382292	0.372032	0.368504	0.37686	0.378101	0.370655
105600	0.376767	0.377806	0.373241	0.36932	0.374102	0.373337	0.372649	0.368242	0.381057	0.372003	0.378129	0.36321	0.374998	0.371687	0.382212	0.372062	0.369412	0.377369	0.378918	0.370674
105700	0.376398	0.37756	0.372298	0.368955	0.373654	0.373228	0.373056	0.368856	0.381305	0.372117	0.378499	0.363448	0.374796	0.371279	0.382427	0.37179	0.370006	0.376854	0.378866	0.370726
105800	0.376146	0.378159	0.371982	0.369668	0.373984	0.372851	0.373673	0.369151	0.381485	0.371897	0.37826	0.363497	0.374829	0.372961	0.382707	0.372425	0.370393	0.37772	0.378587	0.370565
105900	0.376263	0.378221	0.371751	0.36853	0.374126	0.372339	0.374281	0.368837	0.380659	0.371727	0.378251	0.363149	0.375079	0.372848	0.38273	0.371928	0.369884	0.377534	0.380324	0.370055
106000	0.375505	0.377941	0.371412	0.368557	0.374956	0.372462	0.374931	0.368429	0.38058	0.371652	0.378386	0.363145	0.375113	0.372192	0.382815	0.371743	0.369569	0.377368	0.380359	0.369734
106100	0.374981	0.377674	0.370649	0.368702	0.376065	0.372901	0.375518	0.368537	0.380567	0.371404	0.378254	0.363837	0.375074	0.371441	0.38294	0.371977	0.370051	0.377983	0.380192	0.369604
106200	0.375331	0.377148	0.371803	0.368295	0.375576	0.37337	0.375708	0.36945	0.380273	0.371942	0.378166	0.363952	0.375715	0.3718	0.383466	0.372593	0.370432	0.377662	0.380241	0.369541
106300	0.374516	0.377785	0.372113	0.368176	0.375933	0.374093	0.375427	0.370175	0.379915	0.372534	0.377884	0.363481	0.376967	0.372481	0.383058	0.372462	0.37142	0.376815	0.380587	0.368938
106400	0.374599	0.377481	0.371497	0.368641	0.376302	0.373572	0.375782	0.370854	0.379563	0.372237	0.37679	0.364898	0.377448	0.3727	0.383577	0.372205	0.3716	0.375516	0.379754	0.368851
106500	0.374715	0.376827	0.37131	0.369725	0.376482	0.37375	0.374968	0.371403	0.379124	0.372416	0.377203	0.364733	0.377199	0.372482	0.383411	0.372517	0.371638	0.374855	0.379183	0.369777
106600	0.374513	0.375675	0.370988	0.369506	0.376642	0.373639	0.374831	0.371268	0.379226	0.372941	0.378147	0.364691	0.377478	0.372858	0.383342	0.372818	0.372047	0.373577	0.378581	0.369551
106700	0.374673	0.375213	0.370778	0.369337	0.37644	0.373978	0.375426	0.371394	0.379728	0.372332	0.377458	0.36455	0.377107	0.373614	0.3831	0.372775	0.372955	0.373818	0.37851	0.369753
106800	0.373692	0.375388	0.37045	0.369662	0.376079	0.37408	0.375436	0.371542	0.379681	0.372045	0.377285	0.363891	0.37667	0.373966	0.384114	0.373605	0.373564	0.375025	0.378821	0.369428
106900	0.373595	0.375426	0.370228	0.3699	0.376242	0.374032	0.374579	0.371516	0.380121	0.372156	0.377316	0.362835	0.376894	0.374026	0.384815	0.373777	0.373878	0.375684	0.37864	0.370223
107000	0.373296	0.375215	0.370255	0.369897	0.376398	0.374249	0.374346	0.37083	0.379944	0.371787	0.37722	0.362462	0.376363	0.373937	0.384974	0.374073	0.373598	0.374933	0.378402	0.369731
107100	0.372797	0.374769	0.370164	0.369583	0.376252	0.37428	0.373689	0.371289	0.37955	0.372302	0.378013	0.363386	0.376433	0.373913	0.384636	0.374061	0.373315	0.375285	0.377163	0.36912
107200	0.372351	0.374876	0.370855	0.370035	0.375535	0.374872	0.372937	0.371816	0.37881	0.372006	0.377583	0.363764	0.377006	0.372954	0.383435	0.373405	0.373617	0.375086	0.377572	0.369188
107300	0.371893	0.374919	0.371144	0.369979	0.375835	0.375031	0.37214	0.37273	0.379058	0.372412	0.377061	0.364273	0.376937	0.372768	0.383197	0.372689	0.372483	0.375274	0.377572	0.369524
107400	0.371722	0.375554	0.371974	0.369549	0.376003	0.374829	0.372088	0.372823	0.37886	0.372871	0.378347	0.363795	0.3761	0.373834	0.383229	0.37356	0.372162	0.375233	0.377027	0.369896
107500	0.371546	0.376228	0.372229	0.369826	0.375746	0.374913	0.372448	0.372982	0.377839	0.372293	0.378197	0.364067	0.376358	0.374668	0.382607	0.373854	0.371667	0.374857	0.376532	0.368517
107600	0.372082	0.376463	0.372673	0.36916	0.376501	0.374964	0.372173	0.372637	0.377799	0.37208	0.378462	0.364363	0.377116	0.37545	0.382693	0.37405	0.371823	0.37469	0.376904	0.368905
107700	0.372153	0.377001	0.372877	0.369119	0.376796	0.374504	0.371323	0.372019	0.377164	0.37163	0.378027	0.364523	0.376971	0.375339	0.382018	0.374772	0.371614	0.374161	0.376346	0.369094
107800	0.372378	0.376388	0.371987	0.369156	0.376524	0.375381	0.371776	0.371105	0.377817	0.371561	0.377663	0.365194	0.376958	0.375296	0.38275	0.374139	0.371183	0.374293	0.377095	0.369961
107900	0.3729	0.376785	0.371543	0.369155	0.377008	0.374619	0.372027	0.371528	0.378017	0.371227	0.378533	0.365816	0.377474	0.375977	0.381761	0.374057	0.370819	0.373565	0.377257	0.369639
108000	0.37305	0.376731	0.372618	0.36965	0.37732	0.375011	0.372915	0.371974	0.378692	0.371152	0.378634	0.365714	0.377268	0.376134	0.381358	0.374022	0.370029	0.373339	0.377006	0.369634
108100	0.372406	0.376665	0.372136	0.370241	0.377007	0.37501	0.372947	0.371815	0.378812	0.370653	0.378845	0.36535	0.377658	0.376579	0.380877	0.374972	0.370287	0.373788	0.377264	0.368733
108200	0.37233	0.377233	0.372432	0.370062	0.376895	0.374251	0.372866	0.372511	0.378299	0.370759	0.378676	0.364655	0.377124	0.376397	0.380642	0.374957	0.369727	0.373409	0.376972	0.36891
108300	0.372181	0.377554	0.373148	0.370431	0.376763	0.374822	0.373139	0.373167	0.377929	0.371183	0.378641	0.365136	0.376396	0.376284	0.380938	0.375426	0.369693	0.374435	0.377619	0.368411
108400	0.372417	0.377657	0.373471	0.369815	0.377105	0.375338	0.373446	0.373817	0.377507	0.371698	0.378269	0.365375	0.375619	0.375952	0.380437	0.375883	0.369711	0.374388	0.377039	0.369022
108500	0.372179	0.378134	0.373779	0.368957	0.377062	0.375375	0.373558	0.3738	0.37726	0.372021	0.37854	0.364825	0.375829	0.375619	0.380405	0.375837	0.370413	0.375025	0.377765	0.369283
108600	0.372766	0.377837	0.373121	0.369505	0.37719	0.375968	0.373974	0.374099	0.376896	0.371817	0.378528	0.364392	0.376647	0.37559	0.380603	0.376095	0.369828	0.375232	0.377778	0.369235
108700	0.372765	0.377557	0.373415	0.370506	0.377215	0.37632	0.374611	0.374432	0.376415	0.371766	0.378719	0.364201	0.376948	0.375792	0.380828	0.375073	0.369341	0.376069	0.377868	0.368461
108800	0.373367	0.378466	0.372817	0.370501	0.378046	0.377342	0.375392	0.37453	0.376046	0.371754	0.379584	0.364623	0.377708	0.375998	0.380622	0.375848	0.368742	0.376882	0.378502	0.36808
108900	0.373472	0.378689	0.372634	0.370754	0.377681	0.378077	0.374922	0.374789	0.375988	0.372032	0.379123	0.36449	0.376667	0.377116	0.380192	0.374788	0.369158	0.376881	0.378234	0.36774
109000	0.373198	0.379074	0.372059	0.370473	0.376936	0.37725	0.375167	0.375105	0.375588	0.372065	0.379162	0.364834	0.376065	0.376424	0.381057	0.375609	0.368974	0.377241	0.378241	0.367204
109100	0.372255	0.378599	0.371243	0.370819	0.376543	0.377862	0.375184	0.376379	0.375716	0.372034	0.378505	0.364473	0.37688	0.376425	0.381953	0.37558	0.368823	0.377943	0.377801	0.367602
109200	0.371967	0.378411	0.371443	0.371199	0.375881	0.377537	0.375574	0.37656	0.375857	0.372483	0.378341	0.36546	0.376781	0.376179	0.380732	0.374979	0.369505	0.378464	0.37709	0.367165
109300	0.372098	0.379051	0.370672	0.371462	0.376511	0.377188	0.37514	0.377075	0.376034	0.372371	0.379049	0.365544	0.377267	0.376299	0.381421	0.375572	0.370337	0.378735	0.377313	0.367172
109400	0.371449	0.379003	0.370658	0.372241	0.376173	0.376952	0.374729	0.37762	0.375719	0.372772	0.379676	0.366325	0.377091	0.375368	0.381868	0.376614	0.370188	0.378565	0.377548	0.367246
109500	0.371007	0.378832	0.369926	0.373028	0.375698	0.376026	0.375215	0.377936	0.376731	0.372247	0.379929	0.365714	0.376942	0.375478	0.381238	0.376819	0.369495	0.378898	0.376832	0.368333
109600	0.371196	0.378827	0.369862	0.372387	0.376172	0.375259	0.374918	0.378022	0.376374	0.372244	0.380524	0.365695	0.376242	0.375268	0.380937	0.376338	0.369742	0.379036	0.376341	0.368241
109700	0.371007	0.378326	0.369801	0.372675	0.375703	0.374573	0.37376	0.379161	0.376295	0.373017	0.380104	0.366726	0.377904	0.375047	0.380652	0.375937	0.370679	0.379693	0.375482	0.369206
109800	0.371697	0.378222	0.369924	0.372824	0.375254	0.374322	0.374238	0.378783	0.375301	0.373628	0.380232	0.366324	0.378164	0.375086	0.380289	0.376754	0.370739	0.380009	0.37508	0.368996
109900	0.371552	0.378007	0.370373	0.3723	0.375182	0.373302	0.373579	0.378058	0.375479	0.374317	0.38014	0.366972	0.379118	0.374503	0.380452	0.376935	0.370934	0.379953	0.375384	0.370078
110000	0.371159	0.379072	0.369978	0.372633	0.37562	0.374041	0.373235	0.37751	0.375497	0.375389	0.379412	0.367031	0.379548	0.374371	0.379097	0.376896	0.37141	0.380147	0.375814	0.370278
110100	0.370654	0.379136	0.370777	0.372302	0.375215	0.374291	0.372472	0.377718	0.3767	0.375764	0.378928	0.366489	0.379197	0.374133	0.379437	0.377789	0.37207	0.380894	0.37469	0.37052
110200	0.36994	0.379568	0.370542	0.372304	0.375031	0.374089	0.372695	0.377124	0.376941	0.376558	0.379323	0.365876	0.378526	0.374389	0.379103	0.377642	0.372405	0.380556	0.375123	0.370384
110300	0.369944	0.37936	0.371143	0.371933	0.375242	0.373668	0.372411	0.376274	0.376807	0.376864	0.380194	0.366516	0.378055	0.374573	0.378743	0.377025	0.371844	0.379986	0.375671	0.369856
110400	0.370606	0.378852	0.371575	0.372355	0.374623	0.373496	0.37347	0.37544	0.376702	0.377067	0.380141	0.365956	0.377407	0.375566	0.378247	0.376332	0.371252	0.380577	0.375763	0.369143
110500	0.371187	0.378866	0.371545	0.372888	0.374739	0.373587	0.373826	0.375084	0.376786	0.376906	0.380168	0.365218	0.377263	0.375687	0.377618	0.376846	0.372148	0.38033	0.374738	0.368791
110600	0.370216	0.378847	0.372216	0.372803	0.37526	0.375281	0.373813	0.375352	0.375781	0.377574	0.380495	0.364787	0.377175	0.374994	0.377313	0.376509	0.373491	0.380511	0.373282	0.368716
110700	0.370288	0.377707	0.372623	0.37261	0.374538	0.375038	0.374228	0.375301	0.375637	0.376827	0.38129	0.364011	0.377379	0.375359	0.377526	0.376757	0.373846	0.379615	0.372735	0.368762
110800	0.370825	0.377754	0.372307	0.372328	0.373963	0.374695	0.374578	0.375079	0.375599	0.375946	0.381988	0.364384	0.377631	0.37465	0.378628	0.376827	0.373028	0.379229	0.37174	0.369028
110900	0.371182	0.377516	0.372402	0.372403	0.37395	0.374762	0.374594	0.375351	0.375854	0.375472	0.382119	0.364034	0.378276	0.374754	0.378345	0.377067	0.373555	0.378919	0.371739	0.36907
111000	0.37146	0.37736	0.373155	0.372793	0.37333	0.374181	0.374912	0.374994	0.374681	0.374269	0.381439	0.364441	0.377718	0.374939	0.378818	0.376801	0.373453	0.378546	0.371705	0.369517
111100	0.371118	0.377384	0.373425	0.3731	0.373031	0.374357	0.375268	0.376001	0.373792	0.373814	0.381862	0.364081	0.378137	0.374605	0.378815	0.377182	0.373781	0.378331	0.37224	0.369318
111200	0.37074	0.377462	0.373001	0.373972	0.37295	0.374634	0.374871	0.37619	0.373813	0.373521	0.381315	0.364591	0.37831	0.374859	0.379001	0.376992	0.373778	0.378875	0.372498	0.369603
111300	0.37027	0.37707	0.371862	0.374301	0.372144	0.375266	0.375141	0.375392	0.372672	0.373621	0.381393	0.364444	0.378772	0.375421	0.379308	0.376183	0.374659	0.379262	0.372504	0.369788
111400	0.369539	0.377071	0.372578	0.373997	0.372652	0.375589	0.375042	0.374541	0.372735	0.373713	0.381427	0.363845	0.378701	0.375923	0.379117	0.376155	0.37483	0.379474	0.371533	0.370095
111500	0.369133	0.376863	0.373701	0.374146	0.373126	0.375208	0.374644	0.374589	0.3717	0.374204	0.381806	0.363367	0.378129	0.3753	0.379019	0.37599	0.374608	0.37936	0.371642	0.370264
111600	0.368037	0.377514	0.37336	0.373996	0.372181	0.375428	0.374819	0.374376	0.371706	0.374865	0.381926	0.363034	0.37795	0.374772	0.379657	0.376038	0.374399	0.378495	0.371487	0.370921
111700	0.368618	0.377088	0.373072	0.373569	0.372285	0.375058	0.374855	0.375352	0.371179	0.374623	0.381627	0.362425	0.378671	0.373815	0.379973	0.376142	0.373716	0.378448	0.37114	0.371394
111800	0.367494	0.376974	0.372455	0.374365	0.371876	0.375231	0.374338	0.375621	0.370906	0.374122	0.381311	0.361888	0.378564	0.37444	0.380468	0.377389	0.374063	0.378185	0.37032	0.370647
111900	0.366708	0.37735	0.371814	0.374772	0.371924	0.374318	0.374337	0.375178	0.370344	0.374208	0.381761	0.361545	0.379068	0.374782	0.380609	0.376989	0.37333	0.377645	0.37035	0.37102
112000	0.367419	0.377574	0.371856	0.375553	0.371788	0.373667	0.3753	0.374611	0.3712	0.374423	0.38161	0.362129	0.378883	0.375123	0.380525	0.376996	0.373336	0.377292	0.370577	0.371104
112100	0.368326	0.377979	0.371475	0.376532	0.372004	0.374034	0.375093	0.374191	0.371701	0.374288	0.38231	0.362118	0.378595	0.37528	0.380594	0.37713	0.373671	0.378338	0.37007	0.371418
112200	0.368495	0.378683	0.371625	0.375477	0.372285	0.373995	0.375163	0.374357	0.370919	0.374481	0.382037	0.362013	0.378306	0.375428	0.380778	0.376854	0.37382	0.378205	0.369338	0.371794
112300	0.368822	0.37868	0.371287	0.375963	0.37247	0.374159	0.376079	0.373832	0.370106	0.374088	0.381551	0.362515	0.377851	0.375405	0.380078	0.376981	0.37313	0.379081	0.369836	0.371939
112400	0.368959	0.378578	0.371441	0.376263	0.3724	0.374212	0.376745	0.373387	0.370672	0.373541	0.382046	0.362136	0.377245	0.376079	0.380146	0.376783	0.372883	0.379001	0.368996	0.372581
112500	0.369756	0.379529	0.371568	0.376604	0.372722	0.37475	0.376889	0.373142	0.371627	0.373838	0.381883	0.361252	0.376948	0.375814	0.379235	0.377582	0.372948	0.379726	0.368813	0.372356
112600	0.369536	0.379309	0.372075	0.37673	0.373321	0.374474	0.376903	0.373014	0.372672	0.373852	0.381277	0.360619	0.377483	0.375569	0.3796	0.378019	0.373488	0.380029	0.368275	0.372836
112700	0.369438	0.379325	0.372241	0.377019	0.373333	0.374869	0.376491	0.372593	0.372745	0.373599	0.381758	0.360926	0.377051	0.375912	0.37985	0.377096	0.373368	0.380101	0.368684	0.372739
112800	0.369981	0.379145	0.373169	0.376821	0.373447	0.373961	0.376562	0.372477	0.372651	0.373185	0.381757	0.360596	0.376815	0.376384	0.37969	0.376647	0.373472	0.380793	0.367888	0.372457
112900	0.369223	0.379296	0.37292	0.376631	0.373307	0.373453	0.376983	0.373421	0.372314	0.374012	0.381627	0.360003	0.377593	0.376965	0.379695	0.376467	0.373167	0.380572	0.368195	0.372346
113000	0.368879	0.379055	0.372907	0.376777	0.372967	0.373268	0.377349	0.373741	0.372058	0.37336	0.381501	0.358895	0.377436	0.376943	0.379569	0.376688	0.372845	0.380312	0.368212	0.37162
113100	0.36972	0.379187	0.372465	0.376393	0.3733	0.373389	0.377402	0.374209	0.372348	0.373439	0.381589	0.359879	0.377309	0.376174	0.379332	0.377579	0.373143	0.38023	0.369086	0.371652
113200	0.369561	0.37874	0.372468	0.376084	0.372486	0.373895	0.378413	0.375613	0.372377	0.373095	0.381117	0.359104	0.376747	0.375561	0.379121	0.377432	0.372436	0.380403	0.369153	0.371743
113300	0.370522	0.379188	0.372942	0.37687	0.372343	0.374634	0.378963	0.375423	0.372146	0.372558	0.380926	0.358007	0.376178	0.37565	0.380104	0.377353	0.372604	0.3804	0.368485	0.372037
113400	0.370492	0.379658	0.373434	0.376647	0.372285	0.374712	0.379467	0.375116	0.371896	0.372812	0.381259	0.358242	0.376643	0.37614	0.378837	0.37786	0.37295	0.380188	0.368121	0.371718
113500	0.370832	0.37948	0.374039	0.376634	0.371742	0.375094	0.379414	0.375325	0.371779	0.373058	0.381606	0.358441	0.376289	0.376559	0.378602	0.378195	0.372611	0.380906	0.367331	0.371832
113600	0.370532	0.379725	0.373165	0.376694	0.37147	0.374418	0.379758	0.374246	0.371459	0.372734	0.381532	0.358535	0.375441	0.375774	0.378678	0.378624	0.373402	0.380912	0.368607	0.372449
113700	0.370433	0.37988	0.373243	0.375917	0.372201	0.374465	0.379815	0.373635	0.370857	0.372822	0.381164	0.358062	0.375044	0.375692	0.378667	0.378158	0.374277	0.379972	0.368252	0.372197
113800	0.371671	0.379652	0.373264	0.376457	0.37283	0.374407	0.379645	0.373111	0.370488	0.372069	0.381521	0.358521	0.375418	0.375775	0.378681	0.377809	0.374186	0.379088	0.368017	0.372088
113900	0.371657	0.380225	0.373187	0.375433	0.373277	0.374823	0.37974	0.373068	0.370753	0.37289	0.380472	0.358826	0.375613	0.375899	0.378106	0.37832	0.375092	0.378982	0.368843	0.372246
114000	0.371556	0.380046	0.374071	0.375042	0.37423	0.374155	0.379649	0.373351	0.370348	0.371983	0.38076	0.359123	0.375075	0.375974	0.377312	0.378361	0.374371	0.377821	0.368269	0.37309
114100	0.371698	0.379298	0.373714	0.375475	0.374763	0.373481	0.379674	0.373787	0.369783	0.37192	0.381074	0.359301	0.37563	0.375673	0.37638	0.377063	0.372947	0.377965	0.36851	0.372161
114200	0.371044	0.379207	0.374221	0.375648	0.374578	0.37349	0.379396	0.373233	0.369789	0.372532	0.380823	0.359941	0.375538	0.37571	0.376768	0.377271	0.371904	0.377719	0.368299	0.371718
114300	0.371551	0.379417	0.374195	0.375385	0.373453	0.373448	0.380131	0.373259	0.369268	0.373277	0.381364	0.36021	0.375315	0.375578	0.376183	0.375332	0.371716	0.378347	0.367882	0.371985
114400	0.371343	0.379939	0.373888	0.375698	0.37395	0.37362	0.379158	0.373352	0.368895	0.374042	0.381437	0.360197	0.375304	0.376046	0.376476	0.374557	0.372184	0.376952	0.367502	0.372335
114500	0.371605	0.380085	0.374011	0.375523	0.374193	0.37387	0.379417	0.373527	0.369073	0.374041	0.381886	0.360362	0.375593	0.377321	0.376288	0.373936	0.372377	0.377439	0.367521	0.372526
114600	0.370654	0.380747	0.373595	0.374464	0.373694	0.373253	0.380247	0.37352	0.369164	0.373746	0.383028	0.360654	0.37637	0.377468	0.376124	0.373713	0.371841	0.377656	0.367189	0.371537
114700	0.371646	0.37963	0.373656	0.37482	0.373485	0.373238	0.379737	0.372718	0.368353	0.374771	0.383244	0.360543	0.376761	0.376652	0.376264	0.373992	0.371921	0.377542	0.368081	0.371361
114800	0.372137	0.379525	0.373258	0.373784	0.374253	0.372693	0.379978	0.372843	0.36882	0.374712	0.382779	0.361028	0.377079	0.376313	0.376344	0.373441	0.372055	0.375815	0.368179	0.371434
114900	0.372001	0.3795	0.372951	0.373911	0.374418	0.372434	0.379632	0.374163	0.369031	0.374709	0.38347	0.360874	0.376116	0.376655	0.37656	0.374047	0.372868	0.375529	0.368187	0.370868
115000	0.372256	0.379575	0.372713	0.374152	0.373916	0.372275	0.379303	0.374497	0.369063	0.37495	0.383055	0.361321	0.376463	0.377289	0.376088	0.374218	0.372827	0.376456	0.368353	0.370829
115100	0.372388	0.379387	0.372518	0.37401	0.374549	0.372313	0.379221	0.373942	0.369266	0.374608	0.383518	0.360836	0.376946	0.377252	0.376025	0.374927	0.372495	0.376874	0.369171	0.370932
115200	0.373297	0.379656	0.372752	0.373856	0.375264	0.37204	0.379546	0.374763	0.369494	0.374249	0.382998	0.359929	0.376993	0.377492	0.375868	0.37418	0.372223	0.377282	0.368616	0.370958
115300	0.373138	0.379467	0.372828	0.373614	0.374999	0.372653	0.379254	0.374582	0.369289	0.374029	0.382689	0.360434	0.377381	0.377133	0.374917	0.37394	0.371936	0.376864	0.367449	0.37119
115400	0.373353	0.379031	0.372927	0.372661	0.37462	0.372628	0.378798	0.375744	0.369203	0.373672	0.382552	0.360596	0.378626	0.378009	0.374961	0.373835	0.371557	0.377285	0.366709	0.3709
115500	0.373581	0.379717	0.372646	0.373067	0.374973	0.372709	0.378848	0.375586	0.369105	0.374408	0.382515	0.36079	0.37852	0.377715	0.374421	0.373702	0.37188	0.377648	0.366711	0.370805
115600	0.37326	0.379946	0.372616	0.37256	0.375936	0.372618	0.378798	0.376027	0.368729	0.374321	0.382987	0.360669	0.378081	0.377872	0.374232	0.373076	0.372846	0.378063	0.366964	0.370871
115700	0.372728	0.38039	0.37298	0.372675	0.376363	0.373026	0.379592	0.376275	0.369144	0.374515	0.382322	0.360846	0.377774	0.378196	0.374302	0.372965	0.372776	0.377993	0.36735	0.37117
115800	0.372469	0.380597	0.373044	0.37313	0.375527	0.372726	0.380655	0.376277	0.369762	0.374275	0.382792	0.36068	0.378192	0.378312	0.374597	0.373351	0.373309	0.378077	0.366509	0.371216
115900	0.372113	0.380544	0.372336	0.372955	0.374798	0.373605	0.379783	0.376176	0.36958	0.374543	0.382638	0.360533	0.378364	0.377679	0.375178	0.373162	0.37336	0.378182	0.366992	0.371694
116000	0.371578	0.380619	0.372992	0.373007	0.37584	0.37344	0.37964	0.376999	0.369208	0.373918	0.38228	0.361562	0.378384	0.377497	0.374595	0.372221	0.372903	0.377462	0.366022	0.372511
116100	0.37206	0.379907	0.373029	0.373134	0.375656	0.372658	0.380207	0.376627	0.368585	0.374378	0.382837	0.361611	0.37812	0.377042	0.375283	0.372556	0.372858	0.377736	0.36716	0.372089
116200	0.371529	0.379778	0.373387	0.372682	0.375067	0.372117	0.380708	0.376553	0.369032	0.37388	0.382597	0.361735	0.37861	0.377298	0.375056	0.372859	0.372705	0.378615	0.368099	0.372153
116300	0.371221	0.380196	0.373511	0.372735	0.375369	0.371093	0.380723	0.376488	0.368985	0.373828	0.382401	0.361474	0.378759	0.377715	0.374184	0.372904	0.371881	0.378503	0.367699	0.372429
116400	0.371515	0.380225	0.37254	0.372914	0.375054	0.371168	0.380643	0.376698	0.369687	0.374151	0.381568	0.362286	0.378529	0.377391	0.3742	0.372158	0.371763	0.379029	0.367268	0.372433
116500	0.371134	0.379446	0.372027	0.373505	0.374557	0.371742	0.381085	0.375915	0.370076	0.374554	0.380961	0.362438	0.378107	0.377227	0.373658	0.370748	0.372443	0.378016	0.36754	0.372588
116600	0.37118	0.379353	0.373213	0.372779	0.374675	0.37233	0.381142	0.376863	0.37091	0.374166	0.38039	0.362745	0.378182	0.377112	0.373567	0.370408	0.372676	0.377666	0.367486	0.371563
116700	0.371585	0.379448	0.374253	0.372095	0.3739	0.372122	0.380445	0.376864	0.370205	0.374339	0.380664	0.36292	0.377571	0.376813	0.373201	0.370737	0.372369	0.377719	0.367619	0.371834
116800	0.372905	0.379852	0.375358	0.372773	0.37418	0.371193	0.380094	0.377242	0.370462	0.374221	0.380449	0.362515	0.377382	0.376446	0.373375	0.370631	0.372526	0.377514	0.367918	0.371474
116900	0.37323	0.380856	0.374905	0.37337	0.374015	0.371537	0.380488	0.376866	0.370956	0.374292	0.380401	0.362361	0.377123	0.377138	0.373756	0.37071	0.372351	0.377602	0.36812	0.371327
117000	0.373703	0.380726	0.374161	0.374153	0.374354	0.370898	0.380775	0.377303	0.370651	0.374315	0.380379	0.363333	0.376842	0.376922	0.373321	0.370785	0.372094	0.377334	0.368105	0.371166
117100	0.373811	0.38045	0.374711	0.373701	0.374483	0.371748	0.380849	0.376626	0.370063	0.373828	0.380612	0.363492	0.376403	0.376844	0.372786	0.370339	0.372388	0.377413	0.367957	0.371031
117200	0.373022	0.380166	0.373764	0.374595	0.374438	0.372912	0.381248	0.377114	0.369978	0.373516	0.380177	0.362541	0.376168	0.376801	0.371626	0.37013	0.373204	0.378717	0.368328	0.370747
117300	0.372751	0.380336	0.373217	0.375177	0.375088	0.372618	0.381142	0.378206	0.370068	0.373336	0.380216	0.362011	0.375943	0.377173	0.37207	0.370915	0.373194	0.378933	0.369087	0.370807
117400	0.373074	0.37971	0.373782	0.374686	0.375182	0.372761	0.380759	0.378465	0.369645	0.373326	0.380433	0.362342	0.375452	0.378108	0.371332	0.371183	0.373435	0.37948	0.369386	0.371316
117500	0.37363	0.379281	0.373499	0.374963	0.375309	0.373066	0.379758	0.37929	0.369157	0.373573	0.380167	0.361845	0.375591	0.378526	0.37135	0.372142	0.373082	0.378879	0.369611	0.37128
117600	0.374284	0.378988	0.373889	0.375249	0.374641	0.372954	0.379868	0.3797	0.369282	0.373756	0.380427	0.361931	0.375766	0.378072	0.372226	0.371429	0.372536	0.378521	0.36925	0.371429
117700	0.373797	0.378445	0.373669	0.37594	0.375434	0.372085	0.380102	0.379368	0.368788	0.373455	0.379294	0.362294	0.375557	0.378432	0.372161	0.37078	0.371906	0.379152	0.370075	0.370938
117800	0.374273	0.378776	0.374005	0.375544	0.375546	0.372145	0.380356	0.379348	0.368115	0.373344	0.379514	0.362049	0.375544	0.377094	0.371517	0.370929	0.372057	0.378698	0.369383	0.37124
117900	0.374171	0.379308	0.374243	0.375826	0.37576	0.372313	0.380254	0.378921	0.368328	0.373733	0.379579	0.362329	0.375617	0.377003	0.372375	0.369525	0.372311	0.379038	0.368713	0.371669
118000	0.374466	0.378635	0.374192	0.376068	0.375652	0.372376	0.379896	0.378843	0.367776	0.373676	0.380064	0.362168	0.375323	0.3765	0.371443	0.370243	0.372575	0.379773	0.367935	0.372467
118100	0.375724	0.378816	0.374389	0.376425	0.375619	0.372337	0.380293	0.378034	0.367901	0.375048	0.379585	0.362269	0.375266	0.377239	0.371094	0.369531	0.371973	0.379291	0.368492	0.372479
118200	0.376062	0.379178	0.374646	0.375598	0.376008	0.372845	0.380505	0.377309	0.367322	0.375047	0.379395	0.361599	0.375569	0.377984	0.370967	0.369348	0.371718	0.379245	0.36921	0.37257
118300	0.375848	0.379234	0.374686	0.375364	0.376266	0.372633	0.380273	0.377986	0.367338	0.375418	0.378173	0.361608	0.375353	0.378269	0.370043	0.368971	0.371081	0.378553	0.368648	0.37265
118400	0.375594	0.379298	0.374889	0.376261	0.376457	0.371812	0.380303	0.378222	0.367667	0.37574	0.378362	0.361645	0.375272	0.378612	0.369866	0.368987	0.371654	0.378543	0.368478	0.372336
118500	0.375552	0.37888	0.374825	0.376403	0.376844	0.372221	0.380362	0.377531	0.367232	0.375167	0.378386	0.361798	0.375658	0.377994	0.370347	0.369603	0.371944	0.378428	0.36867	0.372253
118600	0.375941	0.377728	0.374599	0.376263	0.377468	0.371688	0.380073	0.377069	0.36641	0.375003	0.378521	0.361904	0.375282	0.377408	0.369635	0.370279	0.371165	0.378263	0.369167	0.372273
118700	0.3761	0.377843	0.374938	0.375846	0.377843	0.371253	0.380334	0.376264	0.366595	0.373969	0.378724	0.362787	0.375481	0.378869	0.369203	0.371436	0.371145	0.379362	0.369004	0.371945
118800	0.3767	0.377687	0.37534	0.376014	0.376816	0.371717	0.380773	0.375787	0.366866	0.373171	0.378538	0.362324	0.376329	0.378605	0.368517	0.372156	0.371191	0.37904	0.369362	0.372031
118900	0.377379	0.377338	0.375539	0.375962	0.376681	0.371801	0.380713	0.376076	0.366894	0.373414	0.378645	0.361866	0.376001	0.378879	0.368206	0.372818	0.371022	0.378486	0.369811	0.372004
119000	0.376694	0.377784	0.375651	0.376088	0.376853	0.371795	0.380015	0.376598	0.366858	0.372955	0.377727	0.361206	0.375695	0.379864	0.36803	0.373544	0.371805	0.377913	0.369262	0.372174
119100	0.376579	0.376867	0.376271	0.376142	0.377676	0.372922	0.379232	0.376531	0.367139	0.37272	0.377812	0.360839	0.375201	0.379906	0.368252	0.372534	0.37203	0.378122	0.368852	0.372036
119200	0.376649	0.377489	0.376119	0.375931	0.378393	0.373436	0.379422	0.376495	0.367402	0.37298	0.377863	0.360758	0.375396	0.37965	0.367767	0.372963	0.372198	0.378	0.368519	0.372669
119300	0.377025	0.377591	0.375819	0.375714	0.378741	0.373019	0.379561	0.376202	0.367577	0.373394	0.378243	0.35989	0.375731	0.37977	0.367301	0.372313	0.372577	0.378072	0.368207	0.372111
119400	0.377868	0.377141	0.376429	0.375605	0.378346	0.373033	0.380465	0.377575	0.368173	0.373483	0.378125	0.359442	0.375997	0.379844	0.367008	0.37127	0.371924	0.377539	0.368127	0.371653
119500	0.378642	0.376804	0.376425	0.37625	0.377899	0.373102	0.380427	0.377566	0.368072	0.373573	0.377909	0.359527	0.376572	0.37949	0.366868	0.371281	0.371639	0.377267	0.367641	0.371108
119600	0.378198	0.376568	0.376341	0.376644	0.377954	0.37322	0.380557	0.377375	0.367269	0.373137	0.377486	0.359026	0.376384	0.379504	0.367285	0.371743	0.371323	0.377714	0.367266	0.371045
119700	0.378302	0.375728	0.376148	0.375956	0.376856	0.37317	0.379928	0.377127	0.367001	0.374153	0.376749	0.359051	0.376288	0.379045	0.367122	0.372325	0.371644	0.378193	0.367167	0.371855
119800	0.378098	0.374964	0.376439	0.375682	0.377008	0.372687	0.38016	0.375669	0.367111	0.374054	0.376588	0.35869	0.375464	0.378764	0.366887	0.37236	0.373223	0.378138	0.366713	0.372343
119900	0.378203	0.374717	0.376335	0.376102	0.377673	0.372294	0.379837	0.375746	0.367112	0.373538	0.376088	0.358482	0.374913	0.378077	0.366783	0.372171	0.372696	0.378367	0.367628	0.37225
120000	0.377659	0.373855	0.37637	0.375576	0.37734	0.372766	0.379568	0.375344	0.367382	0.374035	0.375856	0.359029	0.375428	0.377852	0.366771	0.371684	0.371796	0.378865	0.369	0.372363
120100	0.376991	0.374158	0.376263	0.375814	0.377657	0.372434	0.379376	0.37623	0.367244	0.374293	0.375073	0.359655	0.376294	0.377186	0.366549	0.370921	0.371879	0.378974	0.368182	0.371417
120200	0.377359	0.373445	0.377723	0.375866	0.377089	0.371918	0.379773	0.376144	0.367275	0.373876	0.374611	0.359993	0.376309	0.376702	0.367179	0.371246	0.370971	0.378999	0.367393	0.371034
120300	0.376635	0.373126	0.377884	0.376307	0.377081	0.371999	0.380066	0.376068	0.367068	0.374357	0.375016	0.359424	0.376606	0.376142	0.36722	0.370941	0.370378	0.379675	0.367331	0.37081
120400	0.376753	0.373494	0.377613	0.375567	0.377396	0.371159	0.379877	0.376596	0.366453	0.374652	0.374811	0.358952	0.376908	0.376284	0.367427	0.371844	0.370086	0.379641	0.368122	0.370684
120500	0.376863	0.37367	0.377887	0.375774	0.377265	0.370383	0.380361	0.377073	0.366916	0.374905	0.375254	0.35941	0.376523	0.375602	0.367795	0.37086	0.370676	0.379166	0.368893	0.370975
120600	0.375605	0.37375	0.377898	0.375542	0.377408	0.369659	0.38057	0.376951	0.367503	0.375085	0.375307	0.359389	0.376753	0.376271	0.367936	0.370625	0.37085	0.379785	0.368962	0.370413
120700	0.375558	0.374197	0.377358	0.37569	0.376942	0.369497	0.380381	0.377845	0.367264	0.374448	0.375479	0.359539	0.376206	0.376107	0.367306	0.370065	0.371102	0.378928	0.368675	0.369601
120800	0.376024	0.37443	0.377438	0.376037	0.376485	0.369006	0.379825	0.37733	0.367853	0.3757	0.375754	0.359059	0.376655	0.375665	0.368017	0.370391	0.371526	0.379171	0.368887	0.36958
120900	0.375851	0.374314	0.377508	0.376999	0.376093	0.36865	0.378935	0.377284	0.367279	0.375447	0.375621	0.359109	0.376634	0.375344	0.367943	0.370323	0.371487	0.38021	0.369277	0.369521
121000	0.375432	0.374859	0.377631	0.377172	0.375675	0.368602	0.378584	0.377924	0.367524	0.375993	0.376412	0.359903	0.377566	0.374671	0.368122	0.370295	0.370586	0.381065	0.36867	0.369699
121100	0.375631	0.374827	0.376945	0.378171	0.375824	0.367911	0.379657	0.378324	0.367371	0.375657	0.376009	0.360188	0.377349	0.374248	0.368712	0.370038	0.371101	0.38103	0.369411	0.369425
121200	0.37531	0.375123	0.376756	0.377947	0.376194	0.36701	0.379875	0.378956	0.36741	0.375521	0.375575	0.359466	0.377123	0.373784	0.368944	0.369111	0.370584	0.379999	0.369112	0.369755
121300	0.374838	0.374873	0.376327	0.377533	0.375895	0.368049	0.379838	0.379156	0.367959	0.374698	0.375551	0.359534	0.37758	0.373413	0.369195	0.368373	0.369969	0.379821	0.368564	0.368965
121400	0.373999	0.374504	0.375681	0.377564	0.376433	0.369067	0.380248	0.378971	0.368538	0.374593	0.374906	0.35994	0.377342	0.37425	0.36902	0.369396	0.369865	0.37962	0.368987	0.369558
121500	0.373982	0.374626	0.375838	0.377959	0.376445	0.368809	0.380094	0.379271	0.368421	0.375131	0.374569	0.360111	0.377857	0.374456	0.368892	0.369273	0.370107	0.379589	0.368264	0.36957
121600	0.37413	0.374468	0.375848	0.377933	0.376708	0.36904	0.380377	0.380038	0.36903	0.375052	0.374172	0.361342	0.377654	0.374519	0.368349	0.369661	0.369733	0.378806	0.367737	0.369024
121700	0.373668	0.375506	0.375661	0.378107	0.376416	0.369057	0.380372	0.380198	0.368831	0.375357	0.374981	0.36079	0.37739	0.375479	0.368113	0.369354	0.370452	0.378725	0.368396	0.368845
121800	0.373742	0.37604	0.376009	0.378115	0.376876	0.368969	0.380189	0.380486	0.368535	0.376069	0.374809	0.361123	0.377189	0.375633	0.368557	0.369827	0.371291	0.379097	0.369264	0.368839
121900	0.374213	0.375692	0.376106	0.377313	0.376777	0.368631	0.3794	0.380056	0.368308	0.376137	0.374082	0.361071	0.37731	0.376356	0.369273	0.369968	0.371785	0.378936	0.3693	0.368947
122000	0.374023	0.375189	0.376368	0.377921	0.376957	0.368771	0.380012	0.37919	0.368013	0.376571	0.374494	0.362515	0.377217	0.377569	0.369358	0.369807	0.372532	0.378757	0.370555	0.36892
122100	0.373817	0.374962	0.376066	0.37794	0.376471	0.370317	0.380939	0.379834	0.368325	0.376409	0.374219	0.362697	0.376802	0.377049	0.369285	0.369232	0.372816	0.378656	0.371147	0.368328
122200	0.373926	0.375458	0.376708	0.378501	0.376295	0.370799	0.380763	0.379661	0.368658	0.377048	0.375156	0.363696	0.376731	0.376025	0.369915	0.370069	0.3738	0.378692	0.370734	0.368375
122300	0.373913	0.375589	0.376467	0.37817	0.376005	0.370958	0.380037	0.379078	0.368778	0.376329	0.376241	0.364192	0.377117	0.375704	0.369811	0.371264	0.374031	0.37885	0.368986	0.3685
122400	0.373956	0.375874	0.376712	0.378152	0.37597	0.370826	0.380092	0.378585	0.368713	0.375791	0.376785	0.364368	0.376248	0.376611	0.370276	0.37152	0.374025	0.379271	0.36804	0.368923
122500	0.374235	0.375637	0.37677	0.377334	0.376169	0.370498	0.38073	0.378326	0.368959	0.374752	0.375687	0.364401	0.37606	0.376404	0.369806	0.371778	0.373935	0.379384	0.367997	0.369133
122600	0.373479	0.375232	0.377282	0.37718	0.375428	0.370346	0.380561	0.378414	0.369217	0.375366	0.376271	0.365	0.376027	0.376194	0.37028	0.371638	0.374781	0.379439	0.368671	0.36928
122700	0.373874	0.374836	0.377079	0.37711	0.375338	0.371255	0.37923	0.377399	0.369282	0.376224	0.376282	0.365136	0.376143	0.376202	0.370235	0.371376	0.375678	0.379491	0.368724	0.369853
122800	0.373312	0.374567	0.377145	0.377017	0.375105	0.371647	0.379204	0.378014	0.369392	0.375893	0.376195	0.365083	0.375745	0.376452	0.370313	0.371332	0.375342	0.378785	0.369508	0.36927
122900	0.373782	0.374321	0.376531	0.377244	0.374722	0.371991	0.378845	0.377971	0.369568	0.375328	0.377106	0.364556	0.37503	0.375821	0.370402	0.371387	0.374728	0.379501	0.369835	0.368846
123000	0.373984	0.373704	0.376381	0.376557	0.374986	0.372446	0.379634	0.377486	0.36993	0.375241	0.377016	0.363632	0.375003	0.375563	0.369913	0.372082	0.37485	0.379388	0.369151	0.368847
123100	0.373218	0.372734	0.376288	0.37815	0.375234	0.372559	0.379593	0.376263	0.370235	0.374507	0.377347	0.36338	0.375318	0.374903	0.370033	0.372016	0.374978	0.379448	0.369139	0.368639
123200	0.373114	0.372602	0.376638	0.378291	0.374467	0.373291	0.379137	0.376732	0.370182	0.37415	0.377218	0.362403	0.375507	0.375353	0.369852	0.370764	0.374764	0.380426	0.369461	0.369122
123300	0.374171	0.372761	0.376611	0.378805	0.374053	0.374344	0.379185	0.377514	0.369989	0.37354	0.377827	0.362366	0.375614	0.375853	0.369559	0.3714	0.373726	0.379838	0.370138	0.36961
123400	0.37437	0.372929	0.377364	0.379035	0.37422	0.374639	0.37992	0.378139	0.369959	0.374295	0.377997	0.362465	0.375118	0.375646	0.370065	0.371028	0.373758	0.380247	0.370457	0.369763
123500	0.373725	0.372592	0.376038	0.379304	0.373812	0.375134	0.379746	0.378698	0.370282	0.374155	0.377233	0.362313	0.374782	0.376005	0.370549	0.371181	0.373378	0.380564	0.371255	0.369722
123600	0.374579	0.372404	0.375972	0.378463	0.374069	0.375322	0.380249	0.378186	0.370734	0.373225	0.376305	0.362092	0.374818	0.374265	0.370253	0.371381	0.372531	0.380339	0.37146	0.369205
123700	0.37393	0.372534	0.376242	0.379005	0.374385	0.374983	0.380459	0.378884	0.370361	0.373152	0.37601	0.362026	0.374804	0.37342	0.37089	0.372026	0.372676	0.380413	0.372125	0.369125
123800	0.373927	0.373367	0.376098	0.378569	0.37465	0.375044	0.380179	0.379586	0.370811	0.372853	0.376811	0.361816	0.375068	0.373402	0.37056	0.372509	0.37228	0.379485	0.37231	0.369432
123900	0.372868	0.373478	0.376201	0.378018	0.374678	0.375748	0.380137	0.379865	0.371491	0.372529	0.376673	0.361088	0.375309	0.373421	0.370703	0.37234	0.37244	0.379482	0.37131	0.369412
124000	0.372001	0.373244	0.37631	0.376767	0.374913	0.376066	0.379332	0.380755	0.371517	0.372441	0.376444	0.359928	0.375296	0.374193	0.370681	0.37183	0.372862	0.379697	0.371826	0.369405
124100	0.372156	0.373801	0.376038	0.376836	0.373827	0.375931	0.379137	0.380411	0.372051	0.372086	0.376958	0.360444	0.375426	0.375592	0.370594	0.37262	0.372937	0.379328	0.372441	0.369784
124200	0.371967	0.373572	0.376128	0.376742	0.373643	0.375553	0.378747	0.380747	0.372326	0.37234	0.376463	0.361337	0.376126	0.376182	0.371095	0.372749	0.37342	0.379523	0.372601	0.369958
124300	0.372299	0.373271	0.376166	0.377178	0.373749	0.37512	0.37865	0.381174	0.371838	0.371809	0.376556	0.362278	0.375466	0.376327	0.370923	0.372161	0.373449	0.379689	0.372953	0.370221
124400	0.372456	0.373899	0.375657	0.377106	0.374467	0.374983	0.379493	0.381194	0.372059	0.372565	0.376793	0.36275	0.374856	0.376277	0.370843	0.372166	0.373724	0.380628	0.373074	0.369704
124500	0.373405	0.374328	0.375416	0.376526	0.375123	0.374786	0.379045	0.381211	0.373039	0.373217	0.376529	0.362915	0.374953	0.374615	0.370703	0.372605	0.373923	0.380809	0.373867	0.369687
124600	0.373878	0.374247	0.37509	0.376724	0.374736	0.374614	0.379009	0.380545	0.373699	0.372843	0.376982	0.364083	0.375151	0.374196	0.370335	0.373122	0.373924	0.381348	0.373579	0.369814
124700	0.373251	0.374374	0.375653	0.376796	0.37562	0.374908	0.378434	0.381246	0.374321	0.373309	0.376733	0.366338	0.374606	0.373464	0.370376	0.373087	0.373485	0.380838	0.373079	0.370264
124800	0.372658	0.374254	0.375621	0.377136	0.376053	0.374969	0.378304	0.381022	0.37437	0.372149	0.377195	0.367046	0.374358	0.374532	0.369947	0.373523	0.373244	0.38023	0.372977	0.370612
124900	0.372721	0.374095	0.375934	0.37767	0.376289	0.375637	0.378646	0.380561	0.374129	0.372098	0.376903	0.367046	0.373663	0.374148	0.369031	0.373843	0.372701	0.379402	0.371466	0.370912
125000	0.372223	0.374122	0.375298	0.377403	0.375826	0.375196	0.377854	0.380619	0.374391	0.372545	0.375651	0.367459	0.373405	0.374778	0.369863	0.373178	0.3726	0.379568	0.370622	0.370903
125100	0.372141	0.373619	0.375753	0.37819	0.37584	0.375227	0.377906	0.380829	0.375132	0.373941	0.376191	0.36752	0.373097	0.374134	0.369319	0.372058	0.373214	0.379822	0.370265	0.370801
125200	0.372286	0.373391	0.375401	0.377813	0.376084	0.375296	0.378378	0.380597	0.375128	0.374646	0.376299	0.367792	0.372521	0.374449	0.368451	0.37283	0.372941	0.379345	0.369907	0.371475
125300	0.372358	0.372915	0.374348	0.37697	0.376397	0.375785	0.378189	0.380334	0.375347	0.374628	0.376697	0.368698	0.372761	0.374834	0.369176	0.373126	0.372993	0.37955	0.370773	0.372104
125400	0.37208	0.37192	0.373953	0.377602	0.375382	0.376314	0.378052	0.379782	0.375023	0.374668	0.37582	0.368587	0.373228	0.374769	0.369086	0.373288	0.372659	0.379081	0.371056	0.37178
125500	0.373209	0.371305	0.373234	0.377764	0.375103	0.376797	0.377875	0.380062	0.37496	0.37421	0.376015	0.368676	0.373816	0.374883	0.368327	0.373469	0.372817	0.379136	0.371313	0.371898
125600	0.374327	0.370778	0.372921	0.378502	0.375333	0.3772	0.376776	0.37944	0.375255	0.374545	0.375601	0.368773	0.374162	0.375723	0.36835	0.373334	0.373169	0.378844	0.371784	0.372066
125700	0.373879	0.370197	0.372519	0.378375	0.374978	0.377317	0.376622	0.378799	0.374971	0.374544	0.376297	0.368938	0.374952	0.37639	0.36811	0.37218	0.373082	0.378549	0.371662	0.371764
125800	0.374182	0.370082	0.372772	0.379367	0.375581	0.377848	0.377141	0.37789	0.37467	0.375614	0.377217	0.368827	0.375283	0.376013	0.367431	0.371843	0.373057	0.378433	0.372605	0.37199
125900	0.374344	0.370222	0.37224	0.378808	0.375261	0.377146	0.376468	0.377052	0.374671	0.376236	0.37789	0.368761	0.374677	0.376197	0.367449	0.370955	0.372665	0.377919	0.372425	0.371522
126000	0.374094	0.370553	0.371808	0.379339	0.374572	0.376945	0.37699	0.376934	0.374661	0.375224	0.378302	0.369327	0.374533	0.375941	0.36723	0.370486	0.372956	0.3779	0.372108	0.371628
126100	0.374763	0.371149	0.371941	0.379759	0.374407	0.377081	0.375805	0.377478	0.3745	0.374607	0.377877	0.368858	0.374329	0.3753	0.367568	0.370266	0.373241	0.377734	0.372227	0.371473
126200	0.373918	0.371427	0.37216	0.380491	0.374957	0.377739	0.375559	0.3774	0.374974	0.374632	0.378175	0.369245	0.374609	0.375285	0.368742	0.369709	0.373385	0.377015	0.372034	0.371976
126300	0.37415	0.371076	0.372151	0.380625	0.375014	0.378115	0.375413	0.376937	0.375734	0.374428	0.377705	0.369013	0.374522	0.37516	0.368926	0.370075	0.372858	0.378246	0.372219	0.371744
126400	0.374545	0.371614	0.371611	0.379934	0.37491	0.377672	0.376075	0.376911	0.375	0.374226	0.377404	0.37008	0.375407	0.374912	0.369799	0.370304	0.373306	0.378858	0.372766	0.371362
126500	0.373811	0.372053	0.371442	0.380487	0.374118	0.376933	0.376219	0.3769	0.374701	0.37453	0.377329	0.369549	0.37566	0.374984	0.369428	0.36997	0.373871	0.378978	0.372336	0.371566
126600	0.372935	0.372678	0.370836	0.38042	0.37386	0.377315	0.376227	0.376702	0.373916	0.37455	0.377773	0.369184	0.375734	0.374811	0.369163	0.369558	0.374075	0.379219	0.37322	0.371767
126700	0.372853	0.372654	0.371187	0.379866	0.374475	0.377133	0.376425	0.376019	0.373761	0.375491	0.377503	0.369241	0.375624	0.375299	0.369384	0.370154	0.373914	0.379337	0.373321	0.371531
126800	0.373743	0.372936	0.370993	0.379762	0.374231	0.37725	0.376678	0.375031	0.373583	0.375359	0.376843	0.369132	0.376573	0.375775	0.368381	0.370571	0.373861	0.379052	0.373532	0.371888
126900	0.373712	0.37313	0.371228	0.380107	0.374516	0.378353	0.375578	0.374093	0.373636	0.375008	0.377132	0.369386	0.376278	0.375082	0.368104	0.370567	0.374062	0.378118	0.373259	0.371409
127000	0.374761	0.373765	0.371643	0.379539	0.374241	0.378517	0.375271	0.373948	0.37348	0.37518	0.377327	0.36886	0.376846	0.37517	0.368197	0.37067	0.373247	0.37763	0.372763	0.37155
127100	0.374484	0.373686	0.371321	0.379487	0.374179	0.378922	0.375203	0.37474	0.373617	0.376158	0.376602	0.369251	0.376542	0.374861	0.367913	0.370721	0.373317	0.37688	0.372438	0.371468
127200	0.374478	0.373314	0.371439	0.379532	0.373841	0.378788	0.37508	0.374092	0.373327	0.375991	0.375835	0.368902	0.376292	0.375579	0.367533	0.370496	0.373974	0.376375	0.371964	0.371303
127300	0.374506	0.374549	0.371526	0.379514	0.37478	0.377985	0.37472	0.374757	0.373075	0.375417	0.376675	0.368405	0.376624	0.375313	0.367369	0.370873	0.373076	0.376817	0.372041	0.371497
127400	0.374738	0.374327	0.371787	0.379034	0.374733	0.377905	0.374903	0.375329	0.373844	0.375037	0.376724	0.368388	0.376863	0.374997	0.36855	0.371328	0.373895	0.3765	0.37141	0.371907
127500	0.374478	0.37398	0.372312	0.379201	0.3741	0.377417	0.375282	0.37434	0.373522	0.37557	0.375895	0.367578	0.376574	0.374634	0.367912	0.371294	0.374435	0.377315	0.371984	0.371888
127600	0.373419	0.373365	0.373374	0.378732	0.374429	0.377382	0.375341	0.374376	0.374183	0.3758	0.37582	0.36794	0.376887	0.374635	0.368671	0.371764	0.37491	0.378093	0.371844	0.371989
127700	0.372865	0.373594	0.372835	0.378468	0.373669	0.37817	0.374574	0.374271	0.374464	0.37539	0.37557	0.368128	0.376632	0.375269	0.368513	0.372035	0.3749	0.37784	0.371746	0.372015
127800	0.373384	0.372681	0.372992	0.379079	0.374432	0.378394	0.375081	0.374119	0.3739	0.375403	0.375594	0.368081	0.377123	0.375	0.368049	0.371934	0.375132	0.378638	0.370975	0.372016
127900	0.373715	0.373087	0.373318	0.379605	0.375141	0.3784	0.375539	0.374241	0.373939	0.374585	0.375978	0.368338	0.376762	0.375476	0.367993	0.371571	0.375294	0.378267	0.370195	0.372947
128000	0.374135	0.372803	0.373532	0.379126	0.375219	0.379728	0.376643	0.374618	0.373833	0.373792	0.376335	0.369307	0.376964	0.377072	0.367938	0.371534	0.375569	0.377465	0.370649	0.373575
128100	0.374806	0.372425	0.373412	0.379413	0.375021	0.380987	0.376262	0.374536	0.374236	0.373847	0.37621	0.370051	0.376692	0.37828	0.367031	0.37127	0.376001	0.37703	0.37067	0.374009
128200	0.374256	0.372535	0.373351	0.380327	0.374767	0.380759	0.375346	0.375021	0.37499	0.373807	0.376053	0.369935	0.376406	0.377645	0.366708	0.370459	0.376038	0.376567	0.370437	0.374342
128300	0.374499	0.372578	0.373089	0.379761	0.37482	0.380322	0.375322	0.375203	0.375135	0.373669	0.375676	0.36923	0.376923	0.377908	0.366508	0.369788	0.3759	0.376474	0.370627	0.374831
128400	0.374533	0.372559	0.373418	0.379613	0.37518	0.380355	0.375461	0.375928	0.375061	0.373645	0.375904	0.369342	0.376702	0.378084	0.366477	0.371262	0.375454	0.375798	0.370289	0.37421
128500	0.374543	0.373379	0.373543	0.379606	0.375357	0.379942	0.375211	0.375203	0.374878	0.374545	0.375597	0.370232	0.377304	0.378108	0.36662	0.371649	0.375086	0.375925	0.369542	0.374851
128600	0.374153	0.373504	0.373793	0.379249	0.375163	0.379637	0.374684	0.375601	0.374919	0.374266	0.375836	0.370097	0.377195	0.378305	0.366359	0.371561	0.375413	0.375704	0.36961	0.374242
128700	0.374432	0.37327	0.373196	0.379586	0.375677	0.379586	0.3746	0.375781	0.374945	0.373376	0.375924	0.370105	0.377109	0.37888	0.365566	0.371346	0.375607	0.376703	0.36987	0.375054
128800	0.374251	0.372911	0.372847	0.378743	0.375698	0.379839	0.374419	0.375754	0.374594	0.373866	0.375138	0.370815	0.377812	0.378974	0.365673	0.370377	0.37611	0.376099	0.370549	0.375601
128900	0.37473	0.372621	0.373596	0.379465	0.375854	0.38067	0.375815	0.376369	0.375098	0.373636	0.37427	0.371628	0.377361	0.379496	0.366003	0.36968	0.37602	0.37655	0.368675	0.375246
129000	0.373504	0.37224	0.374282	0.3787	0.376139	0.380665	0.376529	0.375771	0.374977	0.373442	0.374289	0.371307	0.377503	0.38036	0.365938	0.369367	0.376487	0.376663	0.367614	0.375524
129100	0.371906	0.372818	0.374975	0.378647	0.37563	0.380188	0.376887	0.37598	0.375166	0.373538	0.375011	0.371284	0.378153	0.379718	0.365933	0.369606	0.377082	0.376386	0.369072	0.374713
129200	0.371975	0.373086	0.374746	0.378801	0.375547	0.378889	0.377485	0.376311	0.375017	0.374295	0.375677	0.371124	0.377995	0.379111	0.366139	0.370126	0.376719	0.376036	0.369307	0.374367
129300	0.371361	0.373357	0.37508	0.377665	0.374951	0.379239	0.377363	0.376554	0.375081	0.374099	0.374994	0.370547	0.377661	0.379491	0.366385	0.370486	0.376833	0.376299	0.368816	0.374565
129400	0.371056	0.374056	0.375898	0.377535	0.375514	0.378979	0.377348	0.375539	0.374657	0.374119	0.374733	0.371097	0.377326	0.379908	0.365894	0.370608	0.37697	0.376154	0.368123	0.374557
129500	0.371616	0.374471	0.376018	0.378355	0.375582	0.378433	0.377405	0.375117	0.37501	0.373761	0.373593	0.371806	0.377392	0.379409	0.364858	0.370634	0.376802	0.37577	0.367162	0.37412
129600	0.372075	0.374949	0.375731	0.37808	0.375101	0.37906	0.377373	0.375031	0.375517	0.37374	0.373433	0.371428	0.377265	0.379246	0.364554	0.370408	0.376294	0.375501	0.367313	0.374622
129700	0.371529	0.374866	0.374788	0.378086	0.374366	0.379159	0.377252	0.37445	0.375402	0.373911	0.372467	0.371384	0.377094	0.378548	0.364851	0.371289	0.376451	0.375561	0.367227	0.374673
129800	0.370547	0.374277	0.374298	0.378066	0.374064	0.378435	0.377394	0.374622	0.375329	0.374421	0.372486	0.371402	0.376641	0.378082	0.365514	0.372079	0.376336	0.375216	0.366844	0.374932
129900	0.370705	0.374911	0.374199	0.377581	0.374294	0.378247	0.377445	0.374538	0.375343	0.375061	0.373326	0.371757	0.376191	0.377303	0.366577	0.371454	0.375622	0.375669	0.367175	0.3751
130000	0.371434	0.374744	0.373709	0.37712	0.373502	0.378205	0.377741	0.374357	0.375984	0.376304	0.372743	0.37228	0.376373	0.377006	0.367545	0.371118	0.375374	0.374762	0.36692	0.375163
130100	0.370642	0.37532	0.374777	0.377054	0.373086	0.378405	0.378073	0.373423	0.37595	0.376265	0.373359	0.372098	0.376363	0.375709	0.368285	0.371854	0.375398	0.374722	0.367529	0.374468
130200	0.370079	0.374713	0.375003	0.377452	0.373153	0.378879	0.377849	0.373507	0.375716	0.376863	0.373447	0.371662	0.376707	0.375926	0.36966	0.372034	0.375223	0.374625	0.367908	0.374746
130300	0.369904	0.374485	0.374946	0.37741	0.373742	0.379112	0.377919	0.373533	0.376007	0.376401	0.373634	0.371008	0.376474	0.375996	0.370678	0.372443	0.37536	0.375369	0.366865	0.374418
130400	0.368876	0.375083	0.375332	0.376813	0.373847	0.378745	0.378888	0.373683	0.376496	0.376517	0.373634	0.370293	0.375663	0.37514	0.37018	0.371981	0.374985	0.375246	0.366911	0.373645
130500	0.368707	0.375362	0.375609	0.376833	0.373983	0.378158	0.378863	0.372591	0.376368	0.37654	0.373338	0.369982	0.375957	0.375553	0.369886	0.372758	0.374951	0.375553	0.367916	0.373677
130600	0.368729	0.375549	0.375428	0.377135	0.373863	0.378731	0.379006	0.373096	0.376243	0.376583	0.373505	0.369547	0.376504	0.37538	0.368689	0.372486	0.375094	0.375631	0.368135	0.373171
130700	0.369554	0.375625	0.375258	0.377625	0.37348	0.379467	0.379594	0.372539	0.375748	0.377292	0.372968	0.369136	0.37696	0.376124	0.368696	0.372437	0.375259	0.376198	0.367798	0.372508
130800	0.369733	0.375899	0.374992	0.37721	0.373357	0.379764	0.379274	0.372591	0.37594	0.377334	0.373001	0.3697	0.377319	0.377049	0.368144	0.37306	0.375265	0.376726	0.367964	0.371729
130900	0.370045	0.376685	0.375537	0.377686	0.372772	0.379588	0.378996	0.373284	0.376351	0.376155	0.373259	0.369225	0.376984	0.375777	0.368162	0.373598	0.374834	0.377005	0.367657	0.371456
131000	0.370801	0.375455	0.375213	0.377343	0.372091	0.379483	0.378909	0.37282	0.376086	0.375973	0.373632	0.369892	0.376995	0.376073	0.368963	0.373712	0.374537	0.376737	0.368037	0.371807
131100	0.370485	0.375667	0.375774	0.377192	0.372681	0.379827	0.379321	0.37297	0.376295	0.375309	0.373792	0.369444	0.377059	0.375016	0.368783	0.373964	0.374771	0.376895	0.369251	0.371954
131200	0.369361	0.374886	0.375205	0.376797	0.372969	0.380415	0.379146	0.372206	0.37622	0.374912	0.374068	0.369158	0.376521	0.374251	0.368738	0.374435	0.374107	0.376621	0.369234	0.372489
131300	0.368246	0.374439	0.375332	0.37662	0.372541	0.380207	0.37883	0.371997	0.375766	0.374566	0.373361	0.368004	0.376336	0.373504	0.368285	0.373959	0.373947	0.378213	0.369558	0.372825
131400	0.368244	0.374335	0.376257	0.376854	0.372048	0.380164	0.37848	0.371999	0.376115	0.374119	0.373456	0.368029	0.375526	0.373009	0.368	0.373181	0.373566	0.378887	0.368766	0.373313
131500	0.367396	0.374993	0.376197	0.377639	0.372005	0.379683	0.377342	0.372799	0.376343	0.373522	0.373404	0.368631	0.375931	0.373219	0.368006	0.373434	0.37335	0.378651	0.369161	0.373664
131600	0.367036	0.375213	0.375365	0.377003	0.372579	0.379942	0.377236	0.372321	0.376459	0.372472	0.373899	0.368751	0.376062	0.373776	0.367652	0.373761	0.3734	0.37853	0.370195	0.373842
131700	0.367862	0.374948	0.375781	0.377916	0.372127	0.380979	0.377608	0.371977	0.376677	0.371772	0.374371	0.369471	0.376505	0.373086	0.368348	0.373763	0.37351	0.378227	0.370138	0.374544
131800	0.368218	0.374971	0.376201	0.377312	0.372035	0.380889	0.377911	0.372139	0.377181	0.372105	0.375173	0.370557	0.376218	0.373021	0.368766	0.373654	0.37318	0.378229	0.370693	0.373874
131900	0.368769	0.374994	0.376905	0.377257	0.37197	0.380875	0.378359	0.371427	0.376885	0.372601	0.375084	0.370827	0.376637	0.372796	0.369531	0.373055	0.372836	0.377838	0.370874	0.373477
132000	0.369396	0.37503	0.377412	0.376621	0.3718	0.380437	0.379583	0.371232	0.377185	0.373869	0.374997	0.370273	0.377111	0.372222	0.369399	0.372923	0.372165	0.377697	0.370507	0.374358
132100	0.369409	0.375061	0.377392	0.376072	0.371574	0.380291	0.380199	0.371687	0.377217	0.373259	0.374428	0.37044	0.37668	0.372462	0.369182	0.373558	0.371835	0.37753	0.369017	0.374302
132200	0.369174	0.374373	0.377261	0.376258	0.372099	0.379756	0.37961	0.372049	0.377048	0.373714	0.374812	0.370309	0.376767	0.372878	0.369148	0.373936	0.371738	0.37682	0.368454	0.374376
132300	0.368338	0.374364	0.377237	0.376741	0.37229	0.379902	0.379796	0.372161	0.377207	0.372755	0.374746	0.370951	0.377043	0.372279	0.368791	0.373937	0.3719	0.376612	0.36837	0.373969
132400	0.368085	0.374574	0.376557	0.377352	0.372743	0.37946	0.379847	0.372105	0.377006	0.373209	0.374155	0.370707	0.376895	0.372284	0.369582	0.373539	0.371719	0.377291	0.368113	0.374208
132500	0.3683	0.374863	0.376621	0.376813	0.373318	0.379362	0.379689	0.371805	0.37696	0.373305	0.374214	0.370513	0.376737	0.372402	0.369021	0.37319	0.372217	0.378276	0.367977	0.373071
132600	0.367984	0.375355	0.376935	0.376665	0.373188	0.378967	0.379576	0.372228	0.376757	0.373409	0.373775	0.370317	0.376577	0.371444	0.368348	0.372408	0.372277	0.378998	0.368191	0.372761
132700	0.367521	0.375414	0.377101	0.376846	0.372878	0.379085	0.379768	0.372988	0.376408	0.373111	0.373577	0.370118	0.376214	0.372488	0.367955	0.372826	0.372029	0.37849	0.368512	0.372022
132800	0.367825	0.375626	0.37637	0.376911	0.372742	0.377468	0.380423	0.372815	0.376417	0.373287	0.37425	0.371606	0.375706	0.372799	0.367939	0.372541	0.372034	0.378734	0.36897	0.37196
132900	0.367864	0.376053	0.376092	0.376721	0.373237	0.377485	0.380559	0.372645	0.376818	0.3733	0.374513	0.371629	0.375671	0.372921	0.367528	0.372367	0.372252	0.379336	0.36854	0.372073
133000	0.367961	0.37611	0.375976	0.375598	0.372667	0.377802	0.380424	0.372445	0.375855	0.372921	0.374245	0.371639	0.375324	0.372617	0.367526	0.372152	0.372155	0.378854	0.369102	0.372142
133100	0.368176	0.37612	0.37653	0.375401	0.372423	0.377818	0.380435	0.371634	0.376329	0.372626	0.374954	0.370515	0.375623	0.372284	0.367791	0.37156	0.372161	0.378505	0.369465	0.371664
133200	0.368207	0.376555	0.375614	0.375694	0.371863	0.377285	0.38028	0.372138	0.376694	0.371746	0.375664	0.370645	0.375956	0.372839	0.367648	0.371443	0.371993	0.378253	0.368786	0.371677
133300	0.366835	0.37714	0.375136	0.375664	0.371514	0.377922	0.379391	0.371742	0.376875	0.37226	0.376026	0.369712	0.376015	0.373501	0.367316	0.371504	0.371924	0.37871	0.369243	0.37181
133400	0.367032	0.377369	0.374591	0.37595	0.372129	0.37854	0.379261	0.372588	0.376497	0.372734	0.376026	0.369041	0.375249	0.373371	0.366875	0.371302	0.370954	0.379008	0.369399	0.372053
133500	0.3668	0.377815	0.374857	0.376063	0.371951	0.377888	0.379552	0.372047	0.376628	0.372988	0.376354	0.369605	0.374763	0.373254	0.366196	0.371728	0.371029	0.378706	0.369133	0.371726
133600	0.366859	0.377122	0.375129	0.375699	0.371463	0.377039	0.378666	0.372608	0.376779	0.374042	0.376288	0.369345	0.374605	0.373957	0.366393	0.371707	0.371921	0.379612	0.369481	0.371268
133700	0.367257	0.377458	0.375588	0.375684	0.371359	0.377304	0.379036	0.373335	0.376116	0.373965	0.375731	0.368139	0.374488	0.374137	0.366054	0.371049	0.372618	0.379537	0.368927	0.371175
133800	0.367966	0.376774	0.376161	0.375909	0.37208	0.376391	0.378644	0.372834	0.375956	0.374293	0.37552	0.368353	0.373965	0.374491	0.365833	0.370715	0.372082	0.379748	0.368747	0.370943
133900	0.367777	0.3758	0.375853	0.37567	0.372647	0.376207	0.378467	0.372699	0.376241	0.373344	0.374999	0.368437	0.373584	0.375226	0.365441	0.371468	0.371272	0.379986	0.369235	0.37086
134000	0.367445	0.374717	0.375342	0.375971	0.37311	0.376465	0.3782	0.372837	0.376174	0.373283	0.374875	0.368145	0.373072	0.37531	0.366153	0.37227	0.370952	0.379699	0.368725	0.370504
134100	0.367013	0.375093	0.3756	0.37585	0.373063	0.377323	0.377547	0.373319	0.376625	0.373742	0.375585	0.369032	0.372909	0.374941	0.366212	0.372629	0.370723	0.379363	0.369407	0.370609
134200	0.366599	0.374234	0.375749	0.37588	0.373391	0.377465	0.378334	0.372736	0.377352	0.373958	0.375771	0.369674	0.373569	0.375101	0.366252	0.373071	0.37107	0.379099	0.368841	0.370845
134300	0.367979	0.374591	0.376383	0.375824	0.373507	0.376912	0.378563	0.373223	0.376963	0.373926	0.375693	0.368927	0.373795	0.375978	0.366204	0.371602	0.370688	0.378685	0.368262	0.370866
134400	0.368859	0.375661	0.376015	0.376684	0.373888	0.37697	0.378907	0.373702	0.376809	0.373719	0.375472	0.369135	0.372942	0.375979	0.366168	0.371788	0.370401	0.378954	0.368028	0.370885
134500	0.36911	0.376181	0.376998	0.377163	0.373385	0.377469	0.379366	0.373292	0.376915	0.374155	0.375467	0.369309	0.372773	0.375575	0.365498	0.371278	0.370432	0.378571	0.368285	0.371895
134600	0.369746	0.376695	0.376434	0.376957	0.373028	0.377569	0.378906	0.373696	0.377454	0.37467	0.376044	0.369707	0.373527	0.375715	0.365564	0.372813	0.370981	0.378305	0.368706	0.372252
134700	0.370074	0.376982	0.375914	0.377283	0.373172	0.377707	0.378924	0.373801	0.378222	0.374686	0.37666	0.368777	0.373512	0.375478	0.365406	0.372491	0.371285	0.378881	0.368413	0.372003
134800	0.370522	0.375956	0.374736	0.376953	0.373392	0.378195	0.379047	0.373755	0.378118	0.374634	0.377258	0.367953	0.374161	0.374915	0.36574	0.373061	0.370955	0.378861	0.368265	0.372059
134900	0.37083	0.375307	0.374502	0.377944	0.373999	0.378325	0.378637	0.372762	0.377462	0.374806	0.377909	0.368359	0.375245	0.375174	0.366579	0.37266	0.370974	0.379203	0.367144	0.37162
135000	0.371303	0.375661	0.373915	0.378253	0.373768	0.378125	0.378334	0.372929	0.37759	0.375542	0.378335	0.368404	0.376169	0.374989	0.366947	0.371659	0.370747	0.379322	0.366422	0.371708
135100	0.371647	0.376156	0.372589	0.379196	0.37361	0.378263	0.379294	0.373542	0.377498	0.376284	0.378781	0.368287	0.376389	0.375307	0.367083	0.371058	0.370154	0.379417	0.366202	0.371596
135200	0.371749	0.376641	0.373893	0.378765	0.374003	0.377973	0.379167	0.374594	0.377044	0.377763	0.379122	0.36702	0.376741	0.375265	0.367038	0.370306	0.37019	0.379477	0.366227	0.371475
135300	0.371443	0.376874	0.373871	0.379164	0.37327	0.379116	0.378831	0.373648	0.377522	0.378043	0.379093	0.367684	0.3771	0.375902	0.367042	0.369859	0.370132	0.38013	0.36614	0.371514
135400	0.371358	0.375873	0.374579	0.379587	0.373387	0.379536	0.379232	0.373596	0.377008	0.377619	0.378703	0.367485	0.376463	0.374914	0.367342	0.369884	0.36981	0.379562	0.365953	0.371883
135500	0.371533	0.376006	0.373683	0.379365	0.372866	0.380103	0.380146	0.373872	0.377625	0.377486	0.378775	0.367517	0.376175	0.374545	0.366765	0.370634	0.370186	0.37995	0.365803	0.371546
135600	0.371714	0.376248	0.372786	0.379187	0.372461	0.379774	0.380134	0.374958	0.378183	0.377594	0.378809	0.367629	0.375761	0.374044	0.366784	0.371187	0.371226	0.379586	0.365352	0.372018
135700	0.371145	0.376747	0.372817	0.379041	0.371829	0.379535	0.379762	0.375097	0.378389	0.37705	0.378394	0.36811	0.37573	0.374579	0.367362	0.372359	0.371243	0.379436	0.365607	0.372845
135800	0.3722	0.377657	0.372588	0.379802	0.372962	0.379498	0.379892	0.374962	0.377968	0.377286	0.379161	0.367547	0.375246	0.374533	0.366696	0.372819	0.371243	0.379684	0.364328	0.373279
135900	0.371982	0.377878	0.372717	0.380266	0.374512	0.378869	0.380434	0.374336	0.377904	0.376734	0.378492	0.368096	0.375646	0.374901	0.366949	0.372867	0.370677	0.37953	0.364537	0.373221
136000	0.37177	0.378108	0.372899	0.380198	0.374868	0.379544	0.379456	0.374124	0.378202	0.376756	0.378345	0.368151	0.374971	0.375012	0.36626	0.372671	0.370536	0.379391	0.366093	0.373737
136100	0.371678	0.378331	0.373674	0.379976	0.374921	0.378712	0.379505	0.37441	0.377805	0.37699	0.378738	0.368579	0.37507	0.375101	0.36624	0.372457	0.37067	0.379215	0.365581	0.3744
136200	0.371012	0.378131	0.372809	0.379526	0.375433	0.378702	0.379512	0.375106	0.377722	0.376402	0.378347	0.368834	0.375365	0.374589	0.366343	0.37211	0.370458	0.378582	0.365002	0.37428
136300	0.370357	0.37806	0.372497	0.379514	0.374909	0.378691	0.379726	0.375338	0.377725	0.377466	0.378653	0.369064	0.375896	0.37507	0.365583	0.372063	0.369991	0.379	0.36427	0.374292
136400	0.370257	0.378426	0.372406	0.379522	0.374663	0.379163	0.379991	0.37577	0.377801	0.376987	0.378617	0.369405	0.376076	0.374475	0.365244	0.372097	0.369471	0.37972	0.36429	0.374875
136500	0.369668	0.378897	0.371847	0.378558	0.374394	0.379022	0.380159	0.375902	0.37833	0.376359	0.378305	0.369693	0.376275	0.373528	0.364835	0.371791	0.36941	0.379465	0.363838	0.374681
136600	0.369674	0.37823	0.371355	0.377986	0.374284	0.3788	0.380214	0.376594	0.378208	0.376082	0.377963	0.370136	0.376322	0.3738	0.365782	0.37092	0.369182	0.380311	0.363452	0.37453
136700	0.370073	0.378309	0.371279	0.377445	0.373883	0.378459	0.381075	0.376932	0.378405	0.374466	0.377791	0.36931	0.37729	0.373384	0.3653	0.370302	0.369204	0.380072	0.364624	0.374767
136800	0.370326	0.379207	0.371714	0.37734	0.373214	0.379028	0.38117	0.376682	0.378398	0.375518	0.378038	0.368421	0.377944	0.373986	0.364876	0.370379	0.369532	0.380611	0.364527	0.375158
136900	0.369979	0.378843	0.371729	0.377161	0.373495	0.3788	0.381561	0.376887	0.378938	0.375048	0.377887	0.369035	0.378375	0.375386	0.365044	0.368947	0.368271	0.381068	0.363931	0.375533
137000	0.36957	0.378977	0.3723	0.377988	0.373141	0.379006	0.38079	0.376934	0.379252	0.375416	0.378147	0.370636	0.377893	0.375318	0.365255	0.368626	0.368602	0.380426	0.364192	0.375723
137100	0.369376	0.379222	0.37266	0.378503	0.372997	0.379311	0.380654	0.376667	0.37903	0.375644	0.378187	0.371041	0.3783	0.374021	0.366317	0.369163	0.368825	0.380451	0.364023	0.375838
137200	0.369255	0.378472	0.372871	0.3784	0.373444	0.379212	0.38101	0.376672	0.378817	0.375612	0.379216	0.37105	0.377901	0.374343	0.366984	0.368911	0.369081	0.380817	0.365876	0.37555
137300	0.369539	0.377948	0.374135	0.378797	0.372776	0.380366	0.381438	0.375895	0.378874	0.375372	0.379566	0.369906	0.378201	0.37539	0.367348	0.368964	0.369277	0.380631	0.366228	0.375366
137400	0.369184	0.376747	0.374081	0.378372	0.373091	0.380702	0.381341	0.375454	0.378912	0.375683	0.37976	0.370559	0.377827	0.375704	0.367597	0.368105	0.368806	0.381114	0.366871	0.375641
137500	0.368471	0.376646	0.374106	0.379045	0.373023	0.381049	0.381789	0.374973	0.37828	0.375409	0.379402	0.370768	0.377836	0.37645	0.367665	0.367895	0.368735	0.380687	0.366744	0.375262
137600	0.36804	0.375383	0.374624	0.379277	0.372864	0.381416	0.381655	0.375279	0.3785	0.37506	0.379226	0.370881	0.378055	0.376672	0.366522	0.367918	0.368915	0.380032	0.367122	0.37482
137700	0.367819	0.374522	0.375135	0.378367	0.372865	0.381498	0.381044	0.375762	0.3779	0.374665	0.379668	0.371182	0.377698	0.377367	0.367031	0.3675	0.368403	0.380126	0.366585	0.374167
137800	0.368738	0.373818	0.374832	0.378519	0.373807	0.380407	0.380569	0.375921	0.378237	0.374303	0.379319	0.371925	0.377964	0.377517	0.367217	0.367905	0.368176	0.379807	0.366213	0.374676
137900	0.368638	0.374879	0.374396	0.37729	0.373904	0.380286	0.379873	0.376248	0.378681	0.374975	0.379499	0.372597	0.377787	0.378055	0.36808	0.36773	0.368255	0.380911	0.365733	0.374983
138000	0.368653	0.375022	0.374057	0.377732	0.373472	0.379724	0.378895	0.376676	0.378654	0.375932	0.379118	0.372063	0.377796	0.377803	0.367447	0.367182	0.369508	0.381181	0.365003	0.374389
138100	0.368445	0.3754	0.373579	0.377459	0.373333	0.380261	0.379632	0.376465	0.379335	0.376269	0.378238	0.372349	0.378167	0.379166	0.367641	0.368109	0.369927	0.380941	0.365732	0.373653
138200	0.368206	0.375374	0.374026	0.376921	0.373191	0.381026	0.37992	0.376255	0.379165	0.375639	0.378051	0.370774	0.378727	0.379094	0.367515	0.368366	0.370274	0.380576	0.365943	0.373799
138300	0.367632	0.375367	0.374065	0.376605	0.373103	0.381317	0.38029	0.375264	0.379001	0.375206	0.377989	0.370708	0.379291	0.379346	0.367677	0.367401	0.36907	0.381079	0.366346	0.373277
138400	0.367556	0.375892	0.374088	0.376055	0.372996	0.381592	0.38028	0.375918	0.37866	0.375252	0.378302	0.370692	0.377997	0.379199	0.367902	0.367695	0.368707	0.381181	0.366454	0.372649
138500	0.366363	0.376125	0.374292	0.375315	0.3726	0.38236	0.380864	0.374948	0.378533	0.375083	0.379223	0.370728	0.378012	0.378575	0.367834	0.368245	0.369004	0.380946	0.366585	0.373192
138600	0.366574	0.375694	0.373905	0.375222	0.372901	0.381406	0.380533	0.37573	0.37837	0.37455	0.37894	0.370843	0.378212	0.379288	0.367655	0.36857	0.369077	0.3808	0.366546	0.373631
138700	0.366267	0.375752	0.373272	0.374915	0.372987	0.381247	0.380108	0.376484	0.378844	0.37452	0.378764	0.371228	0.377852	0.378737	0.367816	0.368276	0.368991	0.380597	0.366233	0.373808
138800	0.365979	0.376323	0.3728	0.375422	0.372919	0.381291	0.379828	0.377061	0.378455	0.374249	0.379053	0.371361	0.37693	0.378557	0.368592	0.368722	0.368345	0.380191	0.366036	0.373917
138900	0.365867	0.376604	0.37283	0.376086	0.372996	0.381182	0.379329	0.3772	0.378852	0.374494	0.379129	0.371833	0.376984	0.377694	0.368626	0.367892	0.368086	0.380083	0.365978	0.373537
139000	0.365456	0.376741	0.371872	0.375719	0.373267	0.380229	0.379666	0.377323	0.378723	0.375133	0.37873	0.371437	0.377555	0.376793	0.368793	0.367988	0.368928	0.379908	0.366368	0.373651
139100	0.365678	0.376697	0.372141	0.375336	0.373177	0.379148	0.379823	0.377222	0.378511	0.376291	0.378502	0.370403	0.377766	0.376606	0.36889	0.367506	0.368488	0.379618	0.367054	0.373704
139200	0.364872	0.376611	0.37154	0.375779	0.373151	0.378144	0.379818	0.376517	0.378014	0.376123	0.378092	0.370658	0.376785	0.376362	0.369455	0.368409	0.369249	0.380077	0.36659	0.373866
139300	0.364234	0.376079	0.372548	0.375595	0.373596	0.378905	0.379783	0.376908	0.378029	0.376212	0.377689	0.370145	0.376612	0.376473	0.369755	0.369534	0.368959	0.380048	0.366104	0.373515
139400	0.364681	0.375914	0.374118	0.375558	0.373883	0.379723	0.380728	0.377339	0.377559	0.376711	0.377235	0.370391	0.37633	0.376866	0.369613	0.370331	0.369055	0.379552	0.366476	0.373453
139500	0.365028	0.376014	0.374673	0.375994	0.374378	0.37903	0.380612	0.377457	0.37793	0.376726	0.378494	0.371103	0.37661	0.376993	0.369464	0.370581	0.369366	0.379384	0.367242	0.373187
139600	0.365268	0.375962	0.37473	0.375646	0.373531	0.37871	0.380126	0.377706	0.377592	0.377537	0.378834	0.371465	0.375788	0.377538	0.369566	0.370314	0.369221	0.378952	0.36676	0.373354
139700	0.365344	0.376873	0.374725	0.3766	0.373127	0.378755	0.380502	0.377746	0.37762	0.377825	0.378729	0.371921	0.375691	0.377178	0.369756	0.370476	0.368939	0.379345	0.366421	0.372949
139800	0.3649	0.378023	0.375969	0.375563	0.373478	0.379094	0.380763	0.378689	0.377937	0.377385	0.379218	0.371572	0.375795	0.37699	0.369916	0.369808	0.368864	0.379052	0.365868	0.37307
139900	0.365833	0.378038	0.375752	0.37491	0.37387	0.379876	0.379888	0.379174	0.378199	0.378665	0.378602	0.371805	0.376025	0.377218	0.370391	0.368596	0.369346	0.379333	0.365928	0.372548
140000	0.366516	0.378728	0.376501	0.374594	0.37315	0.379732	0.379839	0.379259	0.377758	0.378924	0.378195	0.371451	0.376037	0.376553	0.371134	0.368043	0.370031	0.379771	0.366493	0.372838
140100	0.365603	0.37894	0.37574	0.374148	0.37302	0.379665	0.379821	0.379403	0.37814	0.378926	0.377994	0.372336	0.37613	0.376059	0.371531	0.368404	0.370184	0.380041	0.365915	0.372737
140200	0.366283	0.379025	0.3756	0.373336	0.373148	0.379915	0.380588	0.379389	0.378224	0.378853	0.378489	0.372871	0.375879	0.375936	0.371839	0.368219	0.370374	0.380229	0.365051	0.372728
140300	0.365762	0.37882	0.375749	0.372941	0.373145	0.380231	0.380802	0.379991	0.37863	0.378997	0.377716	0.373329	0.376381	0.376483	0.371835	0.367763	0.370358	0.380224	0.366125	0.372853
140400	0.366197	0.378572	0.375169	0.372921	0.373326	0.380889	0.380906	0.379978	0.378653	0.379149	0.378117	0.372452	0.376327	0.375826	0.372117	0.367273	0.370439	0.379717	0.366768	0.374052
140500	0.36561	0.378411	0.375321	0.373183	0.373293	0.380936	0.380943	0.380119	0.378986	0.37927	0.378346	0.372437	0.377098	0.376179	0.372685	0.366907	0.369965	0.380041	0.366958	0.3742
140600	0.365593	0.379262	0.375197	0.373008	0.37225	0.380983	0.380694	0.380216	0.380548	0.378592	0.378696	0.372467	0.378234	0.376397	0.372942	0.367368	0.37031	0.380055	0.367754	0.374814
140700	0.365298	0.379176	0.376028	0.372513	0.372272	0.380906	0.380549	0.379817	0.380374	0.378383	0.379138	0.370815	0.378508	0.376844	0.373284	0.367565	0.370418	0.380057	0.367717	0.374573
140800	0.365581	0.379459	0.376117	0.373048	0.372499	0.3815	0.380484	0.379929	0.380475	0.378005	0.379705	0.37052	0.377782	0.376237	0.372908	0.368111	0.370571	0.379922	0.367426	0.37514
140900	0.366117	0.379803	0.376061	0.37289	0.372452	0.381713	0.380632	0.379724	0.379981	0.377169	0.380715	0.370331	0.377481	0.376775	0.373258	0.368356	0.370658	0.379282	0.366992	0.374863
141000	0.366024	0.378969	0.3749	0.372502	0.37233	0.38221	0.38051	0.379809	0.3804	0.377286	0.380927	0.369157	0.376943	0.376709	0.373666	0.368186	0.371358	0.379923	0.367248	0.374416
141100	0.366246	0.378979	0.374618	0.372716	0.372192	0.382989	0.380563	0.380155	0.380382	0.377912	0.380703	0.369659	0.375896	0.377459	0.3728	0.369501	0.372033	0.37981	0.367213	0.374663
141200	0.365382	0.378629	0.374681	0.372632	0.372577	0.383536	0.379995	0.380473	0.380563	0.377892	0.380698	0.36947	0.374564	0.377493	0.373231	0.370523	0.371925	0.379586	0.368041	0.374284
141300	0.366155	0.378994	0.374691	0.374109	0.372361	0.382674	0.380017	0.379964	0.379901	0.377072	0.380949	0.370069	0.37411	0.3779	0.373765	0.370894	0.372638	0.379476	0.367377	0.374451
141400	0.366347	0.379315	0.374849	0.374803	0.372228	0.38355	0.380079	0.380025	0.379915	0.376527	0.381172	0.369742	0.374085	0.377224	0.373733	0.370751	0.372463	0.379162	0.367288	0.373512
141500	0.365408	0.379373	0.375064	0.374074	0.372916	0.385173	0.380039	0.379548	0.379918	0.376567	0.381389	0.37031	0.373767	0.377133	0.374173	0.37076	0.372619	0.379204	0.367505	0.373206
141600	0.365927	0.379508	0.375172	0.37422	0.37271	0.384225	0.380211	0.378971	0.379552	0.376561	0.380964	0.370514	0.374657	0.377313	0.374502	0.370535	0.372786	0.379836	0.36769	0.373736
141700	0.36532	0.379701	0.375439	0.374681	0.372963	0.384384	0.379428	0.378517	0.37918	0.376549	0.381501	0.370096	0.374042	0.377405	0.374175	0.370672	0.372722	0.38003	0.367547	0.37454
141800	0.365116	0.379241	0.375514	0.374992	0.372995	0.384054	0.378575	0.379243	0.379462	0.37622	0.381784	0.370278	0.374079	0.376914	0.374131	0.370633	0.373175	0.38068	0.367396	0.374846
141900	0.364942	0.379532	0.374876	0.37489	0.372871	0.38333	0.377157	0.379008	0.379419	0.376192	0.381796	0.370217	0.373355	0.376735	0.374099	0.370013	0.373566	0.380952	0.36894	0.374317
142000	0.365098	0.380114	0.374555	0.374383	0.372238	0.383524	0.376844	0.377966	0.379174	0.376077	0.382173	0.368825	0.374435	0.37709	0.374419	0.370034	0.373805	0.380318	0.368429	0.374646
142100	0.365704	0.379774	0.374083	0.374238	0.37161	0.384147	0.37725	0.37796	0.379198	0.376523	0.382109	0.369439	0.374329	0.376708	0.3746	0.369951	0.373598	0.379817	0.367793	0.374491
142200	0.365589	0.379363	0.374041	0.374728	0.371844	0.384268	0.377016	0.377171	0.379217	0.376351	0.381895	0.369485	0.375224	0.376868	0.375393	0.370354	0.375027	0.380736	0.368176	0.373976
142300	0.365171	0.378814	0.374448	0.374445	0.372164	0.384176	0.377502	0.377505	0.378693	0.377083	0.382452	0.368315	0.37562	0.376813	0.375351	0.371121	0.375673	0.380829	0.367833	0.374689
142400	0.366228	0.377957	0.374534	0.374385	0.372439	0.385314	0.377209	0.377605	0.378693	0.377146	0.382192	0.36815	0.375626	0.376428	0.375886	0.370538	0.375784	0.38139	0.367979	0.374899
142500	0.366386	0.379092	0.374479	0.374726	0.372907	0.38456	0.377579	0.377925	0.378631	0.377012	0.382418	0.368297	0.375906	0.376371	0.375428	0.370697	0.375791	0.381384	0.367657	0.374143
142600	0.366737	0.379578	0.374691	0.374857	0.373131	0.384774	0.37728	0.378637	0.378798	0.377377	0.382574	0.367604	0.376091	0.376835	0.374683	0.371372	0.376412	0.382073	0.367986	0.373754
142700	0.366544	0.379336	0.374195	0.374739	0.372941	0.384463	0.377397	0.3792	0.378515	0.377895	0.382459	0.367812	0.375855	0.376991	0.375343	0.370167	0.375869	0.381265	0.368406	0.37337
142800	0.366352	0.379067	0.374034	0.374048	0.372637	0.384565	0.378036	0.380133	0.379157	0.377754	0.382499	0.36685	0.375847	0.376137	0.375781	0.370284	0.375425	0.38097	0.368242	0.373777
142900	0.366807	0.378745	0.374702	0.373476	0.371461	0.384522	0.379015	0.38124	0.380614	0.378032	0.382788	0.366727	0.375136	0.376426	0.375256	0.371144	0.375129	0.38075	0.368679	0.373997
143000	0.366488	0.378635	0.374446	0.373943	0.371313	0.383756	0.379387	0.381381	0.3801	0.376994	0.383803	0.367225	0.374565	0.376028	0.375551	0.370651	0.37525	0.380796	0.369361	0.374124
143100	0.366424	0.377736	0.374567	0.374049	0.371554	0.383884	0.379636	0.38167	0.37976	0.376527	0.383677	0.367436	0.374451	0.375058	0.376295	0.369743	0.375663	0.380977	0.369987	0.374278
143200	0.366235	0.377553	0.37486	0.374879	0.371077	0.383742	0.379953	0.381107	0.379764	0.376239	0.384216	0.368255	0.374073	0.375298	0.376507	0.370227	0.375467	0.381026	0.369979	0.37436
143300	0.366053	0.37792	0.373929	0.375035	0.370865	0.382988	0.379999	0.380576	0.380208	0.375889	0.384162	0.368607	0.374942	0.375353	0.376534	0.370668	0.374982	0.381313	0.369803	0.37388
143400	0.365899	0.378498	0.373086	0.375424	0.371113	0.382721	0.379878	0.380921	0.380631	0.376005	0.384692	0.36923	0.375289	0.375316	0.376316	0.370301	0.375899	0.380878	0.369685	0.37435
143500	0.366139	0.377192	0.372738	0.375002	0.370989	0.381627	0.380562	0.381296	0.379974	0.376815	0.384524	0.369983	0.375544	0.374732	0.376751	0.371112	0.376474	0.381094	0.369504	0.37441
143600	0.36614	0.377102	0.371581	0.375555	0.370918	0.381475	0.380453	0.381326	0.379831	0.376907	0.38496	0.36939	0.375858	0.37544	0.376441	0.371281	0.376789	0.381693	0.369899	0.373991
143700	0.365726	0.376784	0.371444	0.375285	0.371243	0.381898	0.380121	0.3805	0.379048	0.376048	0.385179	0.370213	0.375249	0.374641	0.376292	0.370626	0.376804	0.381148	0.369518	0.374214
143800	0.3658	0.376751	0.371302	0.374909	0.371274	0.381807	0.38037	0.380207	0.378819	0.376715	0.384855	0.370847	0.375053	0.373801	0.375984	0.370376	0.377662	0.380462	0.370169	0.374356
143900	0.364961	0.376721	0.371002	0.375535	0.371645	0.381244	0.380811	0.379477	0.379227	0.376703	0.385022	0.370294	0.376224	0.373737	0.376639	0.369498	0.377482	0.380385	0.370367	0.374498
144000	0.365902	0.377039	0.371248	0.375649	0.371555	0.381123	0.381049	0.379802	0.379049	0.376418	0.38465	0.371434	0.37691	0.373886	0.376547	0.369189	0.377338	0.38022	0.370127	0.375351
144100	0.366351	0.377273	0.371544	0.37478	0.372334	0.381143	0.380716	0.380705	0.378232	0.376076	0.384883	0.370904	0.377942	0.372817	0.375512	0.368873	0.376887	0.379786	0.371071	0.376494
144200	0.366113	0.377542	0.371874	0.374301	0.372732	0.381678	0.381386	0.380556	0.378395	0.376767	0.384678	0.370705	0.377519	0.372861	0.375122	0.367911	0.376756	0.379818	0.37164	0.377047
144300	0.365074	0.376979	0.371152	0.374234	0.373072	0.381953	0.381462	0.380243	0.377788	0.377102	0.384092	0.371646	0.377452	0.373192	0.374589	0.367564	0.376871	0.379904	0.371679	0.377448
144400	0.365843	0.377534	0.371811	0.374426	0.372792	0.381821	0.381814	0.379731	0.37792	0.377785	0.38431	0.371688	0.377108	0.3726	0.374958	0.367577	0.376623	0.379122	0.372526	0.378227
144500	0.366192	0.377527	0.372371	0.374759	0.372941	0.381437	0.381635	0.380147	0.378761	0.378184	0.384904	0.371963	0.376571	0.372247	0.37563	0.368737	0.376413	0.378924	0.372194	0.377983
144600	0.367188	0.37855	0.371569	0.375433	0.372814	0.380673	0.381	0.38018	0.379666	0.378363	0.384542	0.37177	0.376396	0.372549	0.375301	0.368651	0.37662	0.379557	0.37209	0.378046
144700	0.367508	0.37852	0.370421	0.375041	0.372639	0.380823	0.380413	0.380314	0.379314	0.378273	0.383943	0.371472	0.376082	0.371946	0.375201	0.368971	0.375969	0.379292	0.371582	0.378204
144800	0.368095	0.377804	0.370798	0.374784	0.372701	0.379837	0.379997	0.380373	0.379422	0.3776	0.383375	0.372786	0.375514	0.371551	0.375399	0.369237	0.375769	0.379389	0.372423	0.377875
144900	0.368529	0.377042	0.370791	0.374744	0.37275	0.379076	0.380443	0.380953	0.378864	0.377058	0.383243	0.372793	0.374477	0.372333	0.376271	0.369213	0.375291	0.378318	0.372946	0.378708
145000	0.368619	0.376867	0.371516	0.374667	0.372721	0.379114	0.380349	0.381371	0.378249	0.37734	0.383276	0.372626	0.374482	0.371943	0.376527	0.369822	0.37519	0.377666	0.372879	0.378666
145100	0.368808	0.376338	0.372422	0.37455	0.372593	0.378488	0.381435	0.381896	0.378376	0.377354	0.383164	0.372368	0.374731	0.372577	0.376355	0.369755	0.375538	0.378041	0.372978	0.378759
145200	0.369153	0.3765	0.372251	0.375249	0.37213	0.378773	0.381036	0.382166	0.377968	0.377755	0.383233	0.371645	0.374653	0.372909	0.37617	0.370686	0.374658	0.37658	0.373016	0.379016
145300	0.369414	0.376618	0.371925	0.375029	0.371892	0.378744	0.379604	0.382632	0.377794	0.377611	0.382842	0.371164	0.374179	0.374196	0.37648	0.371383	0.373618	0.376984	0.372711	0.378273
145400	0.368884	0.376982	0.371723	0.375393	0.371497	0.378795	0.379609	0.382102	0.378059	0.377253	0.383804	0.370574	0.374321	0.375241	0.376458	0.371321	0.373847	0.376656	0.372858	0.377114
145500	0.368203	0.376938	0.371899	0.375463	0.371171	0.377874	0.378464	0.381997	0.378244	0.376446	0.383891	0.371312	0.37387	0.376012	0.376258	0.371418	0.374641	0.377094	0.37246	0.377278
145600	0.36851	0.377602	0.372227	0.376016	0.371233	0.377911	0.378448	0.382866	0.377794	0.376246	0.383304	0.371176	0.373279	0.377406	0.37621	0.372159	0.374486	0.376989	0.37304	0.376728
145700	0.368542	0.378175	0.371737	0.376041	0.371499	0.377565	0.378241	0.383013	0.377906	0.37643	0.383513	0.370771	0.373142	0.37695	0.375747	0.372839	0.373918	0.376457	0.372156	0.376635
145800	0.36786	0.378084	0.371774	0.376306	0.371413	0.377942	0.377859	0.381769	0.377711	0.37669	0.38393	0.371148	0.373572	0.377497	0.374821	0.372498	0.373446	0.376839	0.372013	0.377336
145900	0.367307	0.378181	0.372001	0.376013	0.370391	0.376807	0.377305	0.382173	0.377597	0.376782	0.384144	0.371603	0.374048	0.377768	0.37514	0.371905	0.373296	0.377513	0.372346	0.377204
146000	0.36777	0.378573	0.371092	0.376245	0.370276	0.376372	0.377223	0.381948	0.376984	0.376631	0.384227	0.371625	0.373502	0.377645	0.375401	0.371682	0.374006	0.377195	0.372722	0.377447
146100	0.368038	0.379037	0.371017	0.377015	0.369877	0.376115	0.376574	0.381906	0.376402	0.376222	0.383831	0.371921	0.37369	0.378216	0.375026	0.371672	0.374381	0.376613	0.37195	0.377132
146200	0.368245	0.378144	0.371926	0.37708	0.370142	0.376404	0.376246	0.382009	0.376219	0.375868	0.382938	0.371583	0.373734	0.378835	0.374721	0.371168	0.374234	0.377256	0.372197	0.377494
146300	0.369215	0.377707	0.371953	0.377276	0.370251	0.376629	0.376369	0.381044	0.37634	0.376247	0.383208	0.371612	0.373735	0.378888	0.374355	0.371542	0.373748	0.376266	0.372016	0.377383
146400	0.368953	0.377572	0.372351	0.376851	0.370333	0.375994	0.376149	0.381344	0.377453	0.376447	0.383161	0.370969	0.373185	0.378883	0.373976	0.371337	0.37306	0.377071	0.372089	0.377541
146500	0.368965	0.37828	0.371924	0.376533	0.370096	0.377152	0.375269	0.381015	0.377755	0.376662	0.38288	0.371334	0.372519	0.379387	0.373866	0.371764	0.37323	0.376827	0.373059	0.378132
146600	0.369213	0.378411	0.371392	0.376262	0.369998	0.376315	0.375328	0.380506	0.377811	0.376991	0.381947	0.372004	0.372741	0.378375	0.373448	0.371247	0.373572	0.375908	0.374053	0.378587
146700	0.370095	0.378257	0.371797	0.376296	0.369751	0.375902	0.37592	0.38011	0.378103	0.377523	0.382419	0.372957	0.37325	0.378161	0.372669	0.372085	0.373958	0.375771	0.373937	0.379358
146800	0.371159	0.378484	0.371337	0.376641	0.369152	0.37635	0.376359	0.380418	0.377588	0.378478	0.382511	0.371227	0.372331	0.378659	0.373036	0.371592	0.373901	0.376732	0.373445	0.379309
146900	0.371135	0.378373	0.371039	0.377273	0.369463	0.376368	0.375375	0.379558	0.377223	0.379062	0.38234	0.370382	0.371222	0.378681	0.372505	0.371451	0.373913	0.376015	0.372951	0.379058
147000	0.370619	0.378717	0.371194	0.377215	0.370248	0.376468	0.374794	0.378965	0.376898	0.379243	0.382734	0.369743	0.371308	0.378797	0.372382	0.371679	0.373092	0.37542	0.373441	0.379138
147100	0.370514	0.378739	0.370858	0.377564	0.370722	0.376533	0.374604	0.379639	0.376448	0.378818	0.383298	0.369648	0.371271	0.378015	0.371862	0.371794	0.372723	0.375288	0.373851	0.378544
147200	0.370702	0.378536	0.370601	0.377282	0.370149	0.376926	0.374381	0.37892	0.376591	0.378837	0.382416	0.369117	0.370917	0.377496	0.37164	0.371252	0.373039	0.375275	0.373794	0.37949
147300	0.371302	0.37898	0.370869	0.376284	0.370389	0.377186	0.374549	0.378598	0.376864	0.378756	0.382612	0.368964	0.370788	0.376789	0.372257	0.371915	0.372515	0.374592	0.373775	0.379203
147400	0.370712	0.379479	0.371045	0.376908	0.369873	0.376967	0.375212	0.378062	0.376885	0.378454	0.382221	0.368314	0.370444	0.377305	0.371671	0.372422	0.372645	0.375256	0.373616	0.378946
147500	0.369984	0.379268	0.370562	0.377042	0.369637	0.375569	0.375088	0.37792	0.37725	0.378254	0.381339	0.368891	0.370089	0.377168	0.371156	0.371939	0.371931	0.374879	0.374218	0.378309
147600	0.370702	0.378305	0.370731	0.378181	0.369082	0.374826	0.375884	0.378462	0.377164	0.377779	0.38168	0.369022	0.369486	0.376868	0.370937	0.372694	0.371764	0.374308	0.37472	0.378748
147700	0.371604	0.378187	0.370458	0.378308	0.369471	0.374543	0.376358	0.378637	0.37735	0.37801	0.381485	0.368083	0.369481	0.376666	0.370499	0.372433	0.371821	0.373858	0.375087	0.378287
147800	0.37188	0.379124	0.370348	0.378296	0.369328	0.374583	0.377002	0.379109	0.377158	0.37649	0.380444	0.368309	0.369359	0.376166	0.370737	0.373089	0.371713	0.373539	0.375134	0.37749
147900	0.372004	0.378377	0.369946	0.378704	0.36904	0.374673	0.377058	0.379579	0.377194	0.376767	0.38001	0.367238	0.36989	0.376247	0.37041	0.372817	0.371958	0.373842	0.37577	0.376472
148000	0.371844	0.378099	0.369922	0.378983	0.369264	0.374485	0.376152	0.378961	0.376402	0.377247	0.379643	0.366388	0.370528	0.377551	0.370873	0.373135	0.372021	0.373945	0.376386	0.37697
148100	0.371344	0.378239	0.369965	0.378771	0.368906	0.374852	0.37607	0.378961	0.376107	0.377131	0.38006	0.367605	0.371154	0.377129	0.371086	0.373268	0.372489	0.373574	0.376072	0.376198
148200	0.371566	0.378376	0.369588	0.378285	0.368373	0.374675	0.376151	0.379903	0.375851	0.376417	0.380294	0.368169	0.371291	0.376191	0.372205	0.372833	0.373139	0.373487	0.375943	0.376783
148300	0.371679	0.377992	0.369064	0.378291	0.368522	0.373945	0.376796	0.379051	0.375666	0.376668	0.379995	0.368562	0.371218	0.376584	0.373581	0.372692	0.373059	0.373424	0.375573	0.376733
148400	0.372239	0.377575	0.369255	0.378484	0.368265	0.373589	0.376353	0.379419	0.374818	0.376992	0.38046	0.367795	0.372374	0.37756	0.374327	0.37339	0.373804	0.374721	0.375634	0.376091
148500	0.372771	0.37702	0.369008	0.377952	0.368333	0.373016	0.376647	0.379249	0.374978	0.377381	0.380162	0.367992	0.371849	0.377708	0.374721	0.373402	0.374303	0.374556	0.37657	0.375794
148600	0.372811	0.376975	0.369011	0.376895	0.368685	0.373145	0.37708	0.379175	0.376008	0.376937	0.379997	0.368548	0.372205	0.377234	0.374716	0.372844	0.374589	0.374905	0.377003	0.376039
148700	0.372404	0.376781	0.369354	0.376774	0.368398	0.372535	0.376242	0.378753	0.376512	0.376595	0.378809	0.368385	0.371542	0.376559	0.37442	0.372302	0.373987	0.37439	0.377121	0.376129
148800	0.371707	0.376928	0.36922	0.376865	0.368366	0.372333	0.376945	0.378991	0.376667	0.376282	0.379452	0.368785	0.372157	0.377079	0.374028	0.372107	0.373405	0.373809	0.376677	0.375884
148900	0.37121	0.376856	0.369694	0.375928	0.368415	0.372377	0.37789	0.379613	0.375799	0.376959	0.379562	0.368882	0.372131	0.377022	0.373925	0.372492	0.373034	0.373485	0.377229	0.376359
149000	0.370206	0.377108	0.370152	0.375632	0.36823	0.372455	0.378422	0.380198	0.375323	0.376789	0.379498	0.368693	0.372186	0.377205	0.373942	0.372181	0.373562	0.374103	0.378269	0.375773
149100	0.371175	0.376438	0.370179	0.37546	0.368439	0.372168	0.378895	0.379006	0.374793	0.376327	0.379236	0.367667	0.372674	0.37675	0.374279	0.372177	0.374287	0.374674	0.378896	0.376034
149200	0.371404	0.376506	0.370684	0.374881	0.368821	0.372746	0.378351	0.37935	0.375059	0.37763	0.379576	0.367295	0.371933	0.376814	0.374159	0.370768	0.374388	0.37455	0.378489	0.374907
149300	0.371325	0.376325	0.371119	0.375298	0.368812	0.37242	0.378538	0.379413	0.374691	0.377573	0.379915	0.366157	0.370936	0.37588	0.373588	0.37099	0.374362	0.374647	0.378931	0.375126
149400	0.371523	0.37677	0.372309	0.37543	0.369547	0.371717	0.377675	0.378891	0.374723	0.37756	0.380982	0.36605	0.369953	0.376245	0.37334	0.370857	0.374538	0.374455	0.378861	0.375214
149500	0.371324	0.376553	0.372747	0.375743	0.369794	0.372168	0.378516	0.379788	0.374604	0.377432	0.380521	0.36581	0.370557	0.37589	0.373478	0.371441	0.374227	0.373926	0.379117	0.37527
149600	0.371583	0.377013	0.373012	0.375563	0.369123	0.372059	0.378139	0.379901	0.37467	0.377017	0.38085	0.365389	0.37105	0.376496	0.373585	0.370989	0.374361	0.374066	0.37934	0.373942
149700	0.372101	0.377578	0.372851	0.374861	0.369044	0.372218	0.377522	0.380059	0.374102	0.376837	0.381002	0.365686	0.371146	0.376314	0.374153	0.371661	0.3749	0.373885	0.378861	0.373487
149800	0.372732	0.378596	0.372932	0.374853	0.369217	0.372513	0.377599	0.379816	0.374091	0.376871	0.380747	0.366168	0.371614	0.376926	0.374035	0.372088	0.374367	0.373089	0.378463	0.373632
149900	0.373147	0.378219	0.373502	0.374734	0.369256	0.3725	0.377822	0.379848	0.374137	0.376901	0.381291	0.367071	0.372161	0.378042	0.373978	0.371852	0.374147	0.37394	0.377951	0.37455
150000	0.373146	0.378114	0.373627	0.374462	0.369571	0.372476	0.3777	0.379672	0.374292	0.377568	0.381386	0.367593	0.372359	0.378189	0.373835	0.370854	0.374656	0.375039	0.377952	0.375267
150100	0.374329	0.377576	0.373971	0.373961	0.369273	0.372361	0.37707	0.379816	0.373694	0.377729	0.381069	0.367397	0.37134	0.378407	0.373511	0.370386	0.374435	0.375258	0.378331	0.374924
150200	0.374584	0.377679	0.374398	0.37386	0.368564	0.372525	0.37642	0.379556	0.373107	0.377529	0.381065	0.367623	0.370893	0.378834	0.372712	0.370793	0.374878	0.375684	0.37844	0.374871
150300	0.375355	0.377856	0.374241	0.37404	0.368811	0.372506	0.375967	0.380024	0.372759	0.377063	0.380855	0.367898	0.37048	0.378734	0.37264	0.37178	0.374951	0.375845	0.378045	0.374409
150400	0.375957	0.377057	0.374065	0.374192	0.368945	0.371791	0.375494	0.379471	0.372618	0.376662	0.379952	0.369199	0.370722	0.379094	0.372735	0.372267	0.374544	0.375095	0.378147	0.374021
150500	0.375253	0.377863	0.373632	0.374077	0.369085	0.371836	0.37501	0.379406	0.373196	0.376933	0.379705	0.370177	0.370445	0.379206	0.372649	0.372014	0.374666	0.374912	0.377792	0.374283
150600	0.375962	0.37827	0.373193	0.374603	0.368997	0.37163	0.374867	0.379074	0.372891	0.376908	0.38031	0.37033	0.370813	0.379027	0.372337	0.372508	0.374844	0.375049	0.377294	0.373534
150700	0.376039	0.377422	0.373395	0.37425	0.369387	0.372268	0.373623	0.379277	0.372894	0.377998	0.379923	0.369513	0.371487	0.378749	0.371804	0.372663	0.374581	0.37473	0.377558	0.373011
150800	0.376254	0.377407	0.373194	0.374976	0.369793	0.371715	0.373752	0.378787	0.372961	0.377771	0.379176	0.369513	0.371626	0.377473	0.372587	0.372748	0.374101	0.375301	0.377269	0.372288
150900	0.376282	0.376065	0.373201	0.375369	0.370549	0.372192	0.373437	0.378689	0.373058	0.376872	0.379314	0.37008	0.370903	0.377558	0.373231	0.372718	0.373617	0.375547	0.378199	0.372292
151000	0.376197	0.376065	0.372891	0.375752	0.370523	0.371014	0.373709	0.377821	0.372884	0.376667	0.378914	0.36966	0.370305	0.377734	0.372614	0.37312	0.37368	0.375346	0.378338	0.372145
151100	0.376184	0.376068	0.372801	0.376463	0.370891	0.370692	0.373166	0.378654	0.372473	0.377288	0.378397	0.370485	0.370307	0.37687	0.372736	0.372056	0.373282	0.374604	0.378375	0.372365
151200	0.375853	0.376599	0.372908	0.376206	0.370232	0.370979	0.373438	0.37889	0.372295	0.377365	0.37823	0.370626	0.370517	0.375434	0.372104	0.370982	0.373483	0.373399	0.378002	0.372454
151300	0.375552	0.376097	0.372811	0.376168	0.370189	0.371596	0.372692	0.378467	0.371707	0.377608	0.378176	0.370801	0.369659	0.375345	0.371485	0.37058	0.373361	0.373154	0.377575	0.37234
151400	0.375836	0.376327	0.372697	0.376156	0.370288	0.371101	0.372174	0.378206	0.372143	0.377114	0.378637	0.370863	0.37151	0.375695	0.371584	0.371198	0.374002	0.37373	0.377144	0.373384
151500	0.375553	0.376519	0.372611	0.37581	0.37036	0.371791	0.371316	0.377677	0.372848	0.377222	0.378612	0.370499	0.371474	0.374977	0.371706	0.37173	0.373979	0.373282	0.377148	0.373729
151600	0.375952	0.377019	0.372976	0.376762	0.369583	0.372037	0.371378	0.378191	0.372568	0.376666	0.378806	0.370616	0.371245	0.375294	0.371944	0.37256	0.373977	0.372909	0.3776	0.374214
151700	0.375842	0.377322	0.372673	0.377179	0.369382	0.37159	0.370885	0.377433	0.372567	0.376999	0.378974	0.370938	0.371006	0.375206	0.372516	0.372924	0.374368	0.372517	0.378418	0.374497
151800	0.375677	0.377049	0.37225	0.376865	0.369353	0.371102	0.371076	0.378325	0.372358	0.377143	0.377943	0.371153	0.370378	0.375111	0.372804	0.372843	0.373776	0.372464	0.377868	0.373993
151900	0.375682	0.377437	0.372594	0.377203	0.369573	0.371141	0.371993	0.37805	0.372562	0.37737	0.37816	0.371239	0.370331	0.374626	0.372532	0.373247	0.374647	0.371863	0.378612	0.374614
152000	0.375507	0.377588	0.372777	0.376794	0.369466	0.37101	0.372607	0.377278	0.372809	0.377413	0.378428	0.372022	0.370456	0.374209	0.372491	0.37402	0.374754	0.371122	0.378624	0.374601
152100	0.375319	0.377287	0.372854	0.376092	0.370024	0.370258	0.373077	0.376799	0.372589	0.377028	0.379367	0.371809	0.370294	0.374453	0.373016	0.374128	0.37533	0.370883	0.378764	0.373807
152200	0.37491	0.376233	0.37244	0.375536	0.370319	0.371424	0.373434	0.376614	0.372368	0.376477	0.379739	0.371898	0.370868	0.37449	0.373267	0.374393	0.376053	0.371158	0.379495	0.373909
152300	0.375278	0.375149	0.371694	0.375641	0.370225	0.371861	0.373097	0.376922	0.372874	0.376876	0.379001	0.371683	0.370362	0.374002	0.374449	0.374527	0.37624	0.371497	0.379379	0.374227
152400	0.375946	0.375239	0.371526	0.375783	0.369818	0.372051	0.373068	0.376658	0.373217	0.376971	0.378999	0.371813	0.370291	0.373626	0.373179	0.375015	0.375166	0.371557	0.379506	0.374339
152500	0.376332	0.375125	0.371085	0.376104	0.369564	0.371548	0.373107	0.376208	0.372973	0.376032	0.378186	0.372229	0.370651	0.373684	0.373337	0.375156	0.375351	0.370788	0.379413	0.374021
152600	0.376033	0.374904	0.370675	0.375905	0.369805	0.371444	0.373619	0.376776	0.372791	0.376248	0.377807	0.37221	0.369839	0.373809	0.373446	0.376057	0.374877	0.370291	0.379887	0.375063
152700	0.375785	0.374526	0.370099	0.375334	0.370434	0.371006	0.373935	0.376206	0.372863	0.376657	0.377482	0.372349	0.369287	0.373682	0.374193	0.375526	0.374917	0.370517	0.379666	0.375459
152800	0.375217	0.374245	0.370679	0.37558	0.370672	0.37065	0.373196	0.376611	0.373042	0.376088	0.377644	0.371739	0.369787	0.373969	0.374753	0.376299	0.37622	0.371257	0.37873	0.375269
152900	0.375984	0.374749	0.37022	0.376413	0.37119	0.370038	0.37349	0.377182	0.372842	0.376209	0.377327	0.371573	0.369817	0.374693	0.375037	0.375549	0.375665	0.371622	0.378372	0.374814
153000	0.376236	0.375555	0.370841	0.376435	0.370836	0.368538	0.373131	0.376487	0.372475	0.375697	0.377309	0.372293	0.369253	0.374563	0.374467	0.374958	0.376068	0.372068	0.378113	0.374518
153100	0.376615	0.375042	0.370613	0.375905	0.371008	0.368762	0.373331	0.377124	0.372515	0.37509	0.377036	0.372229	0.368491	0.374187	0.374797	0.373934	0.376408	0.372545	0.377469	0.374866
153200	0.377578	0.374841	0.370162	0.3759	0.370562	0.369628	0.372965	0.377533	0.37235	0.375156	0.37692	0.372759	0.368844	0.374267	0.375275	0.373803	0.376127	0.37243	0.377864	0.37458
153300	0.377151	0.374859	0.37015	0.375917	0.370113	0.369962	0.372637	0.37697	0.373002	0.375733	0.376739	0.372814	0.368679	0.374007	0.375399	0.374029	0.376333	0.371885	0.378367	0.373959
153400	0.37683	0.374744	0.370544	0.376482	0.370469	0.369967	0.372979	0.376542	0.374009	0.375324	0.376981	0.373554	0.36757	0.37346	0.374987	0.373414	0.375191	0.37226	0.379074	0.374644
153500	0.376085	0.374947	0.370869	0.376774	0.371451	0.36998	0.373093	0.376055	0.374448	0.37508	0.377364	0.373466	0.368534	0.37348	0.374212	0.373283	0.37496	0.371871	0.37958	0.375611
153600	0.375986	0.374859	0.370324	0.376932	0.37227	0.369979	0.372849	0.375788	0.374339	0.375312	0.377534	0.374697	0.369016	0.373465	0.373694	0.373357	0.374782	0.370496	0.379011	0.375772
153700	0.375821	0.37433	0.370748	0.37706	0.372497	0.370176	0.372893	0.376424	0.374001	0.375837	0.377663	0.375056	0.369014	0.373557	0.373439	0.373074	0.374732	0.370115	0.379654	0.374913
153800	0.375326	0.374804	0.371325	0.375952	0.37264	0.370019	0.373091	0.376981	0.374551	0.37477	0.377153	0.375556	0.36778	0.373678	0.373667	0.373711	0.375869	0.370452	0.379603	0.375466
153900	0.374446	0.374568	0.371651	0.375567	0.372643	0.370379	0.373222	0.377333	0.374114	0.375439	0.37791	0.376251	0.367671	0.373073	0.373609	0.373888	0.375674	0.370468	0.379095	0.375016
154000	0.375369	0.373454	0.372153	0.375872	0.371814	0.370701	0.372757	0.377108	0.374771	0.374845	0.378796	0.37638	0.367486	0.372907	0.373107	0.373822	0.376053	0.370484	0.379406	0.375864
154100	0.375485	0.372814	0.371972	0.37625	0.371323	0.370456	0.372345	0.377429	0.374535	0.374427	0.379049	0.37572	0.367279	0.372862	0.373565	0.373604	0.375867	0.370568	0.37967	0.375531
154200	0.374919	0.371525	0.372304	0.376201	0.371883	0.369645	0.371155	0.377862	0.374549	0.375382	0.379793	0.375421	0.366673	0.372866	0.373579	0.373137	0.375	0.370996	0.379506	0.374734
154300	0.375056	0.371585	0.372837	0.37563	0.371396	0.369008	0.369955	0.377889	0.374244	0.375493	0.381076	0.374186	0.366409	0.372777	0.374019	0.373871	0.375127	0.37075	0.379872	0.373135
154400	0.376031	0.372415	0.372616	0.375675	0.371871	0.369023	0.369741	0.37814	0.37397	0.375992	0.381425	0.373711	0.366852	0.37299	0.373914	0.37433	0.375899	0.370415	0.379481	0.372504
154500	0.377042	0.372601	0.373059	0.375904	0.371854	0.369528	0.369395	0.378544	0.374632	0.375352	0.381715	0.373837	0.367201	0.373052	0.374461	0.374604	0.375399	0.369846	0.379268	0.372759
154600	0.376992	0.372675	0.373793	0.375564	0.371317	0.369975	0.369587	0.378729	0.374178	0.37484	0.382386	0.374035	0.366448	0.372716	0.374486	0.375399	0.374438	0.369441	0.379464	0.372996
154700	0.376358	0.372664	0.374034	0.37597	0.371137	0.371538	0.368492	0.379161	0.374415	0.374293	0.382039	0.374321	0.36724	0.372953	0.374344	0.375682	0.374154	0.369278	0.380214	0.373432
154800	0.376141	0.372995	0.37426	0.376239	0.371269	0.370801	0.368441	0.37911	0.37482	0.373966	0.38285	0.373511	0.367269	0.37384	0.374515	0.375855	0.373702	0.369445	0.380208	0.373663
154900	0.376388	0.372873	0.374542	0.376162	0.371512	0.370833	0.367806	0.379203	0.37453	0.373266	0.38316	0.37363	0.36717	0.374082	0.375036	0.376699	0.373052	0.36928	0.380417	0.374669
155000	0.376488	0.373578	0.374292	0.376275	0.372173	0.37113	0.368113	0.379341	0.374326	0.372822	0.382402	0.373484	0.368602	0.374197	0.375395	0.376238	0.373653	0.369071	0.38039	0.374895
155100	0.376754	0.373094	0.373638	0.375857	0.372346	0.370798	0.368105	0.378528	0.374573	0.372002	0.382289	0.373462	0.36848	0.373796	0.374901	0.3761	0.3738	0.369354	0.380418	0.375191
155200	0.376004	0.371701	0.373882	0.375512	0.37257	0.370884	0.368385	0.378959	0.374553	0.371296	0.382187	0.373592	0.36855	0.374342	0.374905	0.376671	0.373571	0.370701	0.380344	0.3749
155300	0.375713	0.371311	0.373881	0.375633	0.372052	0.370777	0.368728	0.379464	0.374563	0.370925	0.381985	0.373506	0.36796	0.374501	0.374526	0.377995	0.373685	0.370886	0.380391	0.374707
155400	0.3751	0.370947	0.373342	0.375255	0.37161	0.370537	0.368729	0.380098	0.374778	0.37027	0.380931	0.372694	0.368761	0.373667	0.374199	0.378062	0.374025	0.37177	0.380809	0.374446
155500	0.374684	0.370597	0.372409	0.375361	0.371167	0.370153	0.368943	0.380309	0.375404	0.370792	0.380198	0.372541	0.369149	0.374132	0.374079	0.37789	0.374275	0.372615	0.380416	0.37462
155600	0.374808	0.370171	0.372147	0.375331	0.371403	0.37091	0.369275	0.380657	0.375646	0.370548	0.37995	0.372573	0.369066	0.373509	0.374055	0.377432	0.374598	0.370876	0.380149	0.374192
155700	0.374522	0.369154	0.371825	0.375286	0.371501	0.370947	0.368437	0.380859	0.375262	0.370769	0.3798	0.372346	0.368352	0.372925	0.373796	0.376537	0.375218	0.371227	0.380209	0.37361
155800	0.374853	0.369022	0.372132	0.375828	0.371227	0.371624	0.369012	0.379835	0.374875	0.371246	0.37961	0.372447	0.36842	0.372723	0.373581	0.375862	0.375566	0.371305	0.380253	0.373603
155900	0.375102	0.36892	0.372744	0.376377	0.370876	0.372462	0.369674	0.379514	0.374552	0.371401	0.379106	0.372318	0.369	0.373573	0.373893	0.375205	0.376338	0.370897	0.380743	0.374278
156000	0.374893	0.369145	0.372753	0.376895	0.370979	0.372338	0.369609	0.379361	0.374571	0.370746	0.379047	0.37252	0.370358	0.373714	0.374089	0.37451	0.377196	0.372092	0.381328	0.375338
156100	0.375291	0.369703	0.372661	0.376779	0.370715	0.372895	0.369884	0.379926	0.374691	0.370831	0.378387	0.373788	0.369698	0.373943	0.373989	0.37456	0.377243	0.371946	0.381732	0.374991
156200	0.375595	0.36994	0.372491	0.376217	0.370852	0.372336	0.369841	0.379744	0.374196	0.37132	0.378233	0.3743	0.37041	0.373384	0.37462	0.374505	0.377123	0.371364	0.382088	0.37459
156300	0.375164	0.370906	0.371966	0.375909	0.371073	0.371558	0.369866	0.379258	0.374283	0.372221	0.378262	0.374804	0.370717	0.372592	0.375172	0.37431	0.377344	0.371922	0.382297	0.374671
156400	0.375612	0.370783	0.371631	0.375743	0.370635	0.37218	0.36991	0.379358	0.374708	0.372369	0.379087	0.374524	0.370912	0.372977	0.375549	0.374391	0.377949	0.372466	0.382265	0.375254
156500	0.376208	0.370912	0.371396	0.375759	0.370084	0.371306	0.370554	0.379211	0.374828	0.37106	0.379247	0.374471	0.371312	0.373345	0.375468	0.374621	0.377912	0.371885	0.381567	0.375135
156600	0.37665	0.37066	0.370316	0.376372	0.369774	0.370849	0.369782	0.379519	0.374222	0.370486	0.379611	0.37397	0.370799	0.374172	0.375593	0.375863	0.379245	0.371976	0.381828	0.374909
156700	0.375486	0.36987	0.370427	0.3766	0.369632	0.37189	0.369254	0.379017	0.373674	0.370675	0.379279	0.374652	0.370205	0.374101	0.375875	0.377279	0.379072	0.37241	0.382065	0.375602
156800	0.375784	0.369781	0.370585	0.377046	0.369274	0.372863	0.368707	0.378852	0.373679	0.370725	0.379086	0.373735	0.370048	0.373462	0.374985	0.377737	0.378031	0.372901	0.382404	0.375398
156900	0.375316	0.368736	0.370938	0.376823	0.369341	0.37241	0.368387	0.379142	0.373856	0.37013	0.379886	0.373195	0.369374	0.373063	0.374434	0.378133	0.377635	0.373898	0.38179	0.375163
157000	0.375784	0.367826	0.370558	0.376647	0.369223	0.372556	0.367495	0.379969	0.373903	0.370387	0.379293	0.373288	0.369942	0.374291	0.37421	0.377684	0.378086	0.373716	0.381801	0.375402
157100	0.375509	0.367157	0.369808	0.376411	0.369723	0.372517	0.368786	0.380809	0.374371	0.370472	0.378923	0.373693	0.370346	0.37421	0.374599	0.377134	0.377278	0.375123	0.381491	0.376233
157200	0.374958	0.36733	0.369371	0.3765	0.369989	0.37243	0.369047	0.381214	0.374177	0.369838	0.378053	0.3738	0.370495	0.374342	0.374815	0.377403	0.377252	0.375408	0.38176	0.376147
157300	0.374884	0.367556	0.369735	0.376787	0.369645	0.371593	0.36843	0.381297	0.373951	0.369804	0.377272	0.373727	0.370739	0.374187	0.375445	0.377813	0.377094	0.375392	0.380797	0.37541
157400	0.374724	0.366889	0.369229	0.376401	0.369089	0.371696	0.367697	0.380533	0.374049	0.369783	0.377541	0.373157	0.370389	0.373644	0.375764	0.377402	0.376554	0.375898	0.381054	0.375345
157500	0.375159	0.367125	0.369407	0.37624	0.368679	0.372624	0.367231	0.380582	0.374167	0.369574	0.377453	0.373538	0.371178	0.372996	0.37639	0.377427	0.37617	0.376873	0.380865	0.375397
157600	0.375065	0.367869	0.368984	0.37623	0.368011	0.371897	0.367172	0.380457	0.373812	0.370823	0.376937	0.373755	0.370847	0.372899	0.376032	0.377262	0.376137	0.377292	0.380359	0.376312
157700	0.374611	0.367219	0.368472	0.375769	0.367395	0.372045	0.368336	0.381224	0.374107	0.370679	0.375914	0.373991	0.371824	0.373006	0.375811	0.376946	0.37599	0.377127	0.379757	0.376721
157800	0.375397	0.367191	0.368755	0.375717	0.366835	0.371829	0.367678	0.381283	0.374223	0.370717	0.375838	0.37483	0.372066	0.373399	0.37648	0.376866	0.375553	0.377231	0.379372	0.377035
157900	0.37545	0.36836	0.369414	0.375506	0.366142	0.371996	0.367124	0.380922	0.374043	0.370323	0.375204	0.374306	0.373097	0.374397	0.375813	0.375267	0.375746	0.377053	0.379802	0.37628
158000	0.374614	0.368481	0.369512	0.376224	0.366325	0.371802	0.366766	0.381445	0.373755	0.371137	0.375186	0.375078	0.372334	0.374665	0.376016	0.374468	0.375571	0.377307	0.379942	0.376607
158100	0.37396	0.368058	0.369983	0.376361	0.366414	0.372233	0.366109	0.38144	0.374763	0.371661	0.374566	0.374966	0.371787	0.374708	0.376129	0.374103	0.375225	0.377747	0.379809	0.376277
158200	0.373826	0.368255	0.370952	0.376253	0.366695	0.372677	0.365773	0.381817	0.374689	0.370964	0.374586	0.375324	0.371399	0.374792	0.375851	0.374117	0.374748	0.377577	0.380121	0.376237
158300	0.37381	0.367911	0.371529	0.376734	0.367001	0.372853	0.366718	0.38118	0.374933	0.37117	0.37411	0.37497	0.371119	0.375171	0.375266	0.373987	0.373643	0.377341	0.38065	0.376007
158400	0.373718	0.367087	0.37162	0.376427	0.36788	0.3722	0.366388	0.381018	0.375325	0.371053	0.374698	0.37485	0.371928	0.375311	0.375341	0.374482	0.373376	0.377411	0.381239	0.375788
158500	0.373476	0.366858	0.370821	0.376879	0.367826	0.372132	0.366786	0.380841	0.375092	0.371119	0.374744	0.374544	0.371261	0.374429	0.375089	0.373922	0.373348	0.377662	0.381186	0.375421
158600	0.37361	0.366703	0.37135	0.377665	0.368013	0.372363	0.367362	0.381218	0.375141	0.370746	0.375478	0.373596	0.37161	0.374637	0.37487	0.373947	0.372975	0.377981	0.380403	0.375732
158700	0.37376	0.366458	0.370885	0.377963	0.367957	0.372772	0.366554	0.381539	0.374942	0.371002	0.37566	0.374337	0.370953	0.374957	0.375201	0.372761	0.373521	0.377544	0.380778	0.375228
158800	0.373747	0.36623	0.370075	0.377853	0.368133	0.371857	0.365366	0.381045	0.374865	0.372165	0.376237	0.374724	0.371072	0.374975	0.374825	0.372304	0.374087	0.378395	0.380648	0.376095
158900	0.375214	0.366757	0.370121	0.377901	0.369075	0.373132	0.365213	0.380664	0.374312	0.371217	0.375572	0.374771	0.371837	0.374066	0.375134	0.372102	0.374358	0.378549	0.380673	0.376337
159000	0.375737	0.366499	0.370357	0.377523	0.369154	0.372828	0.36497	0.380377	0.374836	0.370997	0.376041	0.374972	0.370932	0.373725	0.375401	0.372617	0.374042	0.378891	0.380444	0.376355
159100	0.375396	0.366313	0.370204	0.376903	0.369048	0.373336	0.364744	0.380454	0.37522	0.371329	0.376293	0.374997	0.371054	0.373129	0.375435	0.371481	0.373363	0.378652	0.380427	0.376218
159200	0.374948	0.366182	0.369888	0.377604	0.368729	0.372351	0.365219	0.37915	0.375333	0.371151	0.37592	0.374945	0.371301	0.372712	0.374975	0.370557	0.373062	0.378985	0.380475	0.376645
159300	0.374742	0.366757	0.369871	0.378355	0.368499	0.371982	0.364868	0.378236	0.374913	0.371024	0.375213	0.375782	0.372076	0.373507	0.375338	0.371261	0.372817	0.379583	0.379746	0.376227
159400	0.374301	0.366953	0.368345	0.378648	0.368936	0.371238	0.365485	0.378493	0.374365	0.370903	0.375467	0.375936	0.372409	0.373807	0.375857	0.370484	0.373051	0.379448	0.380332	0.376099
159500	0.374659	0.366645	0.368384	0.378804	0.368761	0.371285	0.365346	0.378985	0.374033	0.371824	0.375198	0.37612	0.371828	0.37359	0.374853	0.371232	0.372949	0.379497	0.380118	0.376105
159600	0.374744	0.367439	0.367602	0.379006	0.368708	0.371918	0.365884	0.37931	0.374366	0.372387	0.375216	0.375826	0.372133	0.374196	0.374624	0.371092	0.373024	0.379256	0.380304	0.377261
159700	0.373849	0.367739	0.367606	0.380217	0.368374	0.372305	0.365288	0.380184	0.374325	0.373195	0.375066	0.37559	0.372035	0.374522	0.374277	0.371653	0.372814	0.379398	0.380738	0.376698
159800	0.373866	0.367978	0.368446	0.380955	0.368595	0.372204	0.365184	0.38033	0.374418	0.372946	0.375595	0.375447	0.371784	0.374608	0.374302	0.371166	0.37324	0.379562	0.379676	0.376455
159900	0.374349	0.367613	0.368065	0.380998	0.368256	0.370579	0.365513	0.380587	0.374326	0.372793	0.374985	0.375407	0.371725	0.374372	0.374998	0.371449	0.373553	0.379758	0.379552	0.375168
160000	0.374284	0.367682	0.368104	0.381042	0.368615	0.36991	0.365522	0.380958	0.374693	0.373287	0.374119	0.374843	0.371358	0.374557	0.375478	0.372174	0.373133	0.37948	0.379777	0.375598
160100	0.375113	0.367163	0.368753	0.380392	0.368618	0.370257	0.364722	0.381077	0.374428	0.373088	0.373364	0.374643	0.37164	0.373927	0.375827	0.372368	0.373403	0.37931	0.380238	0.376164
160200	0.375288	0.366584	0.367754	0.380663	0.368426	0.369963	0.36492	0.381559	0.374682	0.373833	0.373555	0.374278	0.370729	0.373906	0.375862	0.373114	0.373232	0.379234	0.38043	0.376824
160300	0.375002	0.366088	0.367393	0.381251	0.368786	0.369395	0.365308	0.381113	0.374855	0.373987	0.373392	0.373509	0.370798	0.374341	0.376582	0.373079	0.373388	0.379243	0.379256	0.377203
160400	0.374424	0.366395	0.36745	0.381435	0.368202	0.36973	0.364755	0.380844	0.37537	0.373761	0.374035	0.372488	0.370477	0.37399	0.376762	0.373245	0.373074	0.380051	0.379285	0.377679
160500	0.374145	0.36578	0.367502	0.381181	0.368022	0.370009	0.36502	0.380422	0.374868	0.374114	0.374729	0.371563	0.37025	0.37385	0.377269	0.373762	0.373777	0.380439	0.380279	0.377453
160600	0.373613	0.365702	0.366814	0.380486	0.368949	0.370011	0.364514	0.381125	0.374619	0.373545	0.374472	0.370268	0.371356	0.374045	0.376063	0.373413	0.373841	0.380311	0.380399	0.376294
160700	0.373597	0.366392	0.366324	0.380765	0.36884	0.36949	0.363854	0.381481	0.374289	0.374086	0.374726	0.370504	0.37084	0.373973	0.377203	0.373487	0.373929	0.379837	0.381029	0.376207
160800	0.372982	0.367005	0.366297	0.380542	0.36871	0.368913	0.364033	0.382402	0.373762	0.373935	0.374394	0.37085	0.370275	0.373821	0.377192	0.373853	0.373227	0.379667	0.380467	0.377054
160900	0.37274	0.367186	0.365731	0.380664	0.36834	0.36892	0.365284	0.382467	0.373601	0.374499	0.374137	0.371223	0.3708	0.37394	0.37737	0.374413	0.373333	0.380253	0.380319	0.375999
161000	0.373547	0.367212	0.366512	0.37986	0.367881	0.370088	0.365916	0.382666	0.374089	0.374764	0.374096	0.371439	0.371093	0.373836	0.377669	0.373681	0.373188	0.380451	0.380578	0.375387
161100	0.37294	0.366969	0.3665	0.380569	0.367351	0.370581	0.36623	0.382007	0.373982	0.374591	0.374541	0.370607	0.371529	0.373685	0.377598	0.373549	0.372961	0.380531	0.38039	0.37535
161200	0.373085	0.367	0.366566	0.380075	0.368161	0.370913	0.367973	0.381899	0.374026	0.374784	0.375206	0.371016	0.371702	0.373981	0.37792	0.373828	0.372252	0.381345	0.379784	0.375505
161300	0.374169	0.367253	0.366458	0.380242	0.368056	0.370606	0.368863	0.381707	0.374365	0.37473	0.37498	0.370504	0.371999	0.373328	0.377526	0.373737	0.371964	0.382302	0.379546	0.375495
161400	0.374882	0.367835	0.367136	0.380347	0.368041	0.369847	0.369537	0.382447	0.374517	0.375248	0.374939	0.371743	0.371852	0.372757	0.378156	0.373331	0.371985	0.381634	0.379536	0.375016
161500	0.37497	0.367332	0.367006	0.380177	0.36788	0.370348	0.370315	0.381901	0.374757	0.37606	0.374724	0.37122	0.371163	0.372244	0.378313	0.373649	0.371603	0.381889	0.37932	0.374952
161600	0.375298	0.36687	0.365959	0.37994	0.367722	0.36911	0.371104	0.382274	0.374636	0.375246	0.374912	0.371597	0.371516	0.372766	0.378709	0.373905	0.371978	0.381637	0.379436	0.374568
161700	0.374831	0.366783	0.365544	0.379501	0.367314	0.367983	0.371637	0.382123	0.374593	0.375033	0.374461	0.37135	0.372033	0.372685	0.378751	0.37333	0.372646	0.380937	0.379127	0.374694
161800	0.374496	0.367001	0.365689	0.379616	0.366731	0.367932	0.372911	0.382875	0.374615	0.374264	0.374718	0.371197	0.372032	0.371441	0.379016	0.373764	0.372657	0.380812	0.379696	0.374713
161900	0.374711	0.366973	0.366164	0.379356	0.367231	0.367722	0.372679	0.382697	0.374891	0.374283	0.374902	0.371112	0.372792	0.371024	0.37942	0.374154	0.373256	0.380977	0.379165	0.37457
162000	0.374322	0.366524	0.365946	0.380035	0.366746	0.368485	0.372998	0.383289	0.374629	0.374898	0.375715	0.371281	0.372469	0.371308	0.379318	0.374459	0.373559	0.381121	0.378615	0.374176
162100	0.374616	0.366626	0.366463	0.380003	0.36602	0.368657	0.372715	0.383312	0.374747	0.375135	0.375575	0.370619	0.372549	0.37218	0.378947	0.375378	0.372976	0.380677	0.377968	0.3737
162200	0.374811	0.367007	0.366364	0.379946	0.366315	0.368756	0.372747	0.383273	0.374417	0.37513	0.375299	0.370394	0.372001	0.37252	0.378344	0.374573	0.372846	0.380056	0.378378	0.373565
162300	0.375324	0.367271	0.366748	0.380215	0.36716	0.368507	0.37271	0.383498	0.37452	0.375323	0.3743	0.369917	0.371451	0.37248	0.378115	0.375119	0.372346	0.380061	0.378514	0.373456
162400	0.37554	0.36773	0.367691	0.379877	0.367165	0.368395	0.372844	0.383029	0.374124	0.375318	0.374806	0.369782	0.371638	0.371876	0.378136	0.374438	0.372407	0.380534	0.37873	0.372353
162500	0.375646	0.367584	0.36688	0.379773	0.36664	0.368242	0.372636	0.382733	0.373365	0.375506	0.375326	0.369823	0.371693	0.371414	0.378002	0.374041	0.372115	0.380145	0.379114	0.371776
162600	0.376684	0.368173	0.367112	0.380098	0.366796	0.368965	0.372797	0.382751	0.37321	0.377035	0.375318	0.370812	0.371796	0.371177	0.377317	0.373562	0.371727	0.381158	0.378806	0.371323
162700	0.3764	0.369048	0.365825	0.380129	0.367346	0.36927	0.372529	0.383587	0.37333	0.376313	0.375121	0.370937	0.37228	0.371181	0.37752	0.373704	0.371791	0.382256	0.37716	0.372134
162800	0.376167	0.369297	0.365264	0.380327	0.367122	0.369457	0.371818	0.38443	0.373503	0.376059	0.375526	0.371207	0.372722	0.372325	0.377781	0.374096	0.371336	0.382523	0.376818	0.372403
162900	0.376247	0.369725	0.364804	0.380671	0.366337	0.36963	0.370816	0.386027	0.374081	0.375378	0.376231	0.370736	0.372431	0.372206	0.378065	0.374306	0.37108	0.38171	0.376028	0.372349
163000	0.376682	0.369619	0.365344	0.381008	0.366409	0.370115	0.370777	0.38595	0.374863	0.37487	0.376123	0.370655	0.372151	0.37245	0.377868	0.374259	0.372058	0.382038	0.376216	0.372838
163100	0.376825	0.369465	0.365187	0.380982	0.366016	0.370762	0.369796	0.385969	0.375061	0.374204	0.375913	0.371421	0.371499	0.37277	0.378709	0.374814	0.371621	0.382489	0.376426	0.373504
163200	0.376776	0.369129	0.364614	0.381635	0.366429	0.37117	0.370589	0.385225	0.375059	0.373943	0.37618	0.370996	0.371212	0.373672	0.378869	0.374824	0.371701	0.382694	0.376806	0.373589
163300	0.37679	0.368689	0.364472	0.380517	0.366454	0.37045	0.370318	0.3858	0.375126	0.373841	0.376331	0.370465	0.370817	0.373898	0.379348	0.374765	0.37081	0.382791	0.376408	0.373684
163400	0.376059	0.368655	0.362671	0.380665	0.366047	0.369622	0.370021	0.385752	0.375128	0.373759	0.375909	0.370179	0.371196	0.373695	0.379175	0.375716	0.370114	0.382335	0.376565	0.373894
163500	0.375397	0.368636	0.362709	0.38022	0.366338	0.370193	0.370185	0.385562	0.375729	0.373854	0.376351	0.369923	0.371491	0.373596	0.379406	0.375674	0.369445	0.382605	0.376287	0.374027
163600	0.375578	0.368628	0.362436	0.379895	0.36704	0.369996	0.370194	0.384237	0.37676	0.374497	0.376473	0.371557	0.371181	0.373384	0.379124	0.376178	0.367976	0.381782	0.375575	0.374506
163700	0.374966	0.368732	0.363241	0.378979	0.367342	0.369902	0.370521	0.384751	0.3767	0.374034	0.377232	0.372534	0.370379	0.373557	0.37845	0.377217	0.368702	0.381633	0.375526	0.375215
163800	0.374611	0.368263	0.362743	0.378403	0.367472	0.370365	0.370869	0.384587	0.376793	0.373926	0.377335	0.372278	0.369396	0.373852	0.378493	0.377843	0.368093	0.381272	0.376333	0.375415
163900	0.374341	0.368599	0.362283	0.378668	0.367033	0.370521	0.370241	0.384581	0.376798	0.374031	0.377558	0.371664	0.369587	0.373659	0.377636	0.377792	0.367548	0.380748	0.376975	0.375636
164000	0.374348	0.368225	0.361905	0.37885	0.367204	0.369827	0.370399	0.384967	0.377207	0.373845	0.377382	0.371958	0.369804	0.373328	0.377503	0.377243	0.368369	0.381905	0.37697	0.376157
164100	0.374236	0.367346	0.360955	0.379545	0.36695	0.370097	0.370242	0.384198	0.377888	0.374071	0.376389	0.371062	0.369865	0.373464	0.378204	0.376933	0.368199	0.382009	0.377	0.376851
164200	0.374272	0.366342	0.360794	0.378816	0.366594	0.370715	0.370246	0.384994	0.377863	0.374021	0.375658	0.370776	0.36874	0.374178	0.377579	0.377559	0.368091	0.381821	0.377251	0.376661
164300	0.374612	0.366002	0.361813	0.378184	0.366837	0.371564	0.368839	0.386161	0.377916	0.373663	0.376139	0.370618	0.369351	0.373664	0.378334	0.376633	0.368425	0.381985	0.377133	0.376344
164400	0.375031	0.365111	0.362222	0.377202	0.367228	0.371633	0.368776	0.386417	0.377965	0.374694	0.376868	0.370082	0.368458	0.374377	0.378486	0.376209	0.367752	0.380993	0.377165	0.375855
164500	0.375311	0.365125	0.361744	0.376998	0.367554	0.372454	0.368842	0.386371	0.377723	0.37505	0.377375	0.370494	0.368253	0.373892	0.378	0.37625	0.367976	0.380905	0.377453	0.375974
164600	0.376259	0.365823	0.361071	0.37662	0.368082	0.373088	0.369297	0.385492	0.377337	0.375007	0.377743	0.370572	0.367883	0.373922	0.377445	0.376375	0.368458	0.380822	0.377172	0.374954
164700	0.376276	0.366699	0.360228	0.376615	0.368912	0.373661	0.369385	0.385163	0.377389	0.374876	0.376906	0.369992	0.36848	0.374247	0.377672	0.376723	0.368228	0.380612	0.377616	0.375031
164800	0.376489	0.367094	0.36077	0.377036	0.369383	0.374015	0.369148	0.38532	0.377354	0.376249	0.377037	0.369633	0.368204	0.375323	0.377448	0.37665	0.368389	0.380824	0.377142	0.374627
164900	0.376098	0.367324	0.360781	0.377228	0.369843	0.374773	0.369224	0.385146	0.377	0.376553	0.377034	0.368981	0.368798	0.374588	0.377116	0.376739	0.367827	0.381172	0.377623	0.374849
165000	0.375536	0.367286	0.360503	0.37743	0.369771	0.374794	0.369311	0.384069	0.376377	0.376681	0.376976	0.369481	0.368098	0.374381	0.377079	0.37726	0.367712	0.380404	0.378628	0.374993
165100	0.375492	0.367144	0.360984	0.377311	0.3697	0.374579	0.369285	0.383855	0.376869	0.376504	0.376935	0.370243	0.368315	0.373995	0.377761	0.377652	0.3679	0.380338	0.378678	0.375999
165200	0.3751	0.36714	0.36116	0.376736	0.36976	0.374727	0.369121	0.383784	0.376238	0.376103	0.377148	0.37078	0.369368	0.373833	0.377515	0.377792	0.368082	0.380876	0.378618	0.376418
165300	0.374492	0.367006	0.361888	0.376722	0.369785	0.375002	0.369698	0.384149	0.375747	0.376045	0.376799	0.371651	0.369771	0.373638	0.377261	0.377685	0.368713	0.38097	0.378789	0.376784
165400	0.37412	0.366927	0.362061	0.376283	0.369538	0.374338	0.36927	0.383639	0.375884	0.376349	0.376269	0.371445	0.369546	0.373291	0.377255	0.378208	0.367357	0.38129	0.379163	0.376721
165500	0.37388	0.367046	0.361249	0.375709	0.368576	0.374827	0.368855	0.383256	0.376968	0.375713	0.37669	0.371177	0.370937	0.372828	0.377199	0.37919	0.366587	0.380609	0.3784	0.376815
165600	0.373974	0.36751	0.360766	0.375589	0.368213	0.375774	0.368204	0.383196	0.376853	0.375878	0.376024	0.370958	0.37118	0.373716	0.377654	0.379339	0.367057	0.379915	0.378634	0.376332
165700	0.374915	0.367618	0.36093	0.376255	0.368254	0.376361	0.36885	0.383083	0.376896	0.375717	0.37593	0.370988	0.37028	0.373349	0.377999	0.380058	0.367208	0.380172	0.37866	0.376435
165800	0.374473	0.367375	0.361468	0.376067	0.3683	0.37655	0.368832	0.383044	0.37624	0.375309	0.375768	0.370873	0.370993	0.373887	0.378047	0.379735	0.36629	0.3804	0.378741	0.376272
165900	0.374794	0.367812	0.361175	0.376818	0.367675	0.376283	0.368702	0.383939	0.375829	0.375567	0.375505	0.37135	0.370613	0.373515	0.377412	0.379426	0.366348	0.380224	0.378332	0.376748
166000	0.375045	0.366756	0.361857	0.37705	0.367837	0.375941	0.3686	0.383771	0.375864	0.375363	0.375268	0.370468	0.371557	0.373201	0.377629	0.380114	0.3668	0.379995	0.37784	0.377746
166100	0.375778	0.365992	0.36164	0.377291	0.368286	0.376736	0.368312	0.384545	0.375682	0.37562	0.375549	0.370396	0.371475	0.373046	0.377135	0.379734	0.368095	0.379439	0.378429	0.378135
166200	0.375899	0.366224	0.361309	0.377889	0.368341	0.377472	0.367822	0.384623	0.376423	0.376149	0.375854	0.370372	0.37197	0.373276	0.377154	0.379635	0.36834	0.38029	0.379193	0.377769
166300	0.375728	0.366987	0.361849	0.378596	0.368346	0.377256	0.367494	0.383937	0.376306	0.375959	0.376085	0.369804	0.372148	0.373281	0.378303	0.379158	0.368052	0.380286	0.379212	0.377945
166400	0.375127	0.367635	0.362333	0.379052	0.368715	0.377812	0.367329	0.383747	0.37629	0.375247	0.376021	0.369582	0.372618	0.372578	0.37804	0.379496	0.367784	0.3799	0.379846	0.378086
166500	0.375513	0.367765	0.362016	0.379545	0.367843	0.378511	0.367484	0.383866	0.375776	0.375603	0.376453	0.370074	0.37195	0.37203	0.37686	0.37922	0.367452	0.380387	0.380452	0.378384
166600	0.37566	0.368247	0.362176	0.379103	0.368048	0.377972	0.367565	0.383847	0.375711	0.37648	0.375846	0.370432	0.372926	0.372256	0.376278	0.379361	0.366898	0.38097	0.379866	0.378802
166700	0.375891	0.368478	0.361586	0.379146	0.368227	0.377687	0.367581	0.384075	0.37542	0.376255	0.375121	0.370469	0.372774	0.372685	0.376315	0.37868	0.366815	0.380918	0.379738	0.379374
166800	0.375444	0.368162	0.361658	0.379321	0.368431	0.377844	0.366494	0.384299	0.375407	0.376563	0.375323	0.369795	0.373141	0.372007	0.375923	0.378257	0.366799	0.380522	0.379032	0.378825
166900	0.375908	0.36817	0.36173	0.37929	0.367858	0.377441	0.36647	0.384547	0.374879	0.376869	0.375739	0.369766	0.373727	0.371401	0.375889	0.378458	0.366917	0.380597	0.377983	0.379696
167000	0.375507	0.368874	0.360795	0.378534	0.367643	0.376942	0.366206	0.384307	0.374846	0.377459	0.3753	0.368303	0.373148	0.371311	0.375782	0.378802	0.367228	0.380141	0.378111	0.379582
167100	0.375634	0.368513	0.361486	0.378924	0.367477	0.376235	0.366314	0.383294	0.374458	0.378061	0.375579	0.368498	0.373975	0.371133	0.375856	0.378535	0.367079	0.380459	0.377665	0.380012
167200	0.375565	0.369106	0.363329	0.378918	0.36757	0.375957	0.366691	0.383405	0.374269	0.378312	0.376019	0.368883	0.373878	0.371018	0.375669	0.377666	0.367368	0.3799	0.376986	0.379883
167300	0.375524	0.368797	0.364204	0.37901	0.367307	0.376333	0.368225	0.383395	0.374642	0.378878	0.376053	0.368743	0.374309	0.370905	0.375576	0.377959	0.367501	0.380077	0.377704	0.379506
167400	0.376522	0.36879	0.365144	0.378731	0.367299	0.375166	0.368485	0.383147	0.374358	0.379047	0.375859	0.368225	0.373603	0.370139	0.374998	0.377223	0.368224	0.379647	0.378263	0.379452
167500	0.376214	0.368935	0.36527	0.378141	0.366331	0.375219	0.368669	0.383149	0.374502	0.379301	0.376153	0.367407	0.373415	0.369142	0.37389	0.377181	0.369115	0.379742	0.377552	0.37865
167600	0.37537	0.368427	0.365947	0.378453	0.365832	0.375016	0.369465	0.383551	0.374104	0.379524	0.375792	0.367244	0.37351	0.369427	0.373693	0.376436	0.369664	0.379228	0.377674	0.379391
167700	0.375279	0.368692	0.366662	0.378402	0.366127	0.374526	0.369295	0.383391	0.375083	0.37873	0.376435	0.36762	0.373136	0.369985	0.373668	0.375938	0.369969	0.379405	0.37712	0.379422
167800	0.374939	0.369122	0.366763	0.379087	0.365706	0.374047	0.368274	0.383122	0.375772	0.378844	0.376095	0.367975	0.373044	0.370121	0.374093	0.376059	0.369512	0.379115	0.37828	0.379751
167900	0.375223	0.368994	0.367291	0.378775	0.366142	0.373215	0.367699	0.382754	0.375482	0.378918	0.376144	0.368403	0.372846	0.37145	0.374109	0.37624	0.369376	0.37923	0.378321	0.37947
168000	0.374909	0.369113	0.367307	0.378281	0.365879	0.372472	0.367999	0.382784	0.375599	0.378741	0.376267	0.369691	0.37333	0.371383	0.37351	0.376204	0.369373	0.379265	0.377342	0.379926
168100	0.375216	0.369517	0.3673	0.377904	0.36605	0.372213	0.368057	0.38224	0.376387	0.378585	0.376472	0.369947	0.373343	0.371107	0.374461	0.376142	0.370239	0.379131	0.377502	0.379314
168200	0.37565	0.370279	0.367297	0.376556	0.365826	0.371128	0.36874	0.381832	0.377162	0.378722	0.376657	0.370287	0.372483	0.371776	0.374489	0.375524	0.371185	0.379386	0.377932	0.379864
168300	0.375515	0.370624	0.367856	0.377112	0.365697	0.370797	0.368228	0.381678	0.377647	0.378662	0.37699	0.371572	0.371586	0.371333	0.374804	0.374475	0.371237	0.379023	0.378422	0.379751
168400	0.376346	0.370469	0.368427	0.377233	0.366355	0.370671	0.367846	0.381668	0.377911	0.378572	0.377685	0.371723	0.371619	0.370815	0.37452	0.374201	0.371371	0.379682	0.378943	0.379169
168500	0.376252	0.370552	0.368379	0.376717	0.367246	0.369858	0.368372	0.381796	0.378053	0.377961	0.377699	0.372417	0.372421	0.371636	0.374555	0.374283	0.371823	0.379504	0.379021	0.378827
168600	0.376583	0.36955	0.367537	0.376902	0.367641	0.369672	0.367836	0.381211	0.377629	0.378411	0.377206	0.371886	0.370933	0.372072	0.374248	0.375052	0.37168	0.378886	0.380193	0.378626
168700	0.377073	0.369145	0.366912	0.376108	0.367447	0.37016	0.367034	0.381467	0.377286	0.378422	0.377137	0.372352	0.370557	0.371579	0.374075	0.376446	0.370626	0.378868	0.380464	0.37835
168800	0.377119	0.369412	0.367506	0.376144	0.368429	0.3696	0.367249	0.381964	0.376943	0.378454	0.376863	0.373294	0.370954	0.371319	0.373776	0.376995	0.371037	0.378312	0.380718	0.378431
168900	0.377475	0.369876	0.367543	0.37644	0.36877	0.370172	0.367867	0.380882	0.377029	0.378644	0.376885	0.373758	0.370535	0.371847	0.372339	0.376528	0.370091	0.378233	0.380828	0.37802
169000	0.377125	0.368901	0.367509	0.376151	0.369114	0.369473	0.367537	0.381272	0.376726	0.378549	0.377236	0.374119	0.37018	0.371624	0.371764	0.376384	0.371734	0.378078	0.380925	0.377655
169100	0.377211	0.368451	0.368493	0.375588	0.369025	0.370825	0.367318	0.382148	0.377157	0.377774	0.377344	0.374064	0.370271	0.372415	0.370735	0.37623	0.372351	0.377347	0.381016	0.377572
169200	0.377703	0.367985	0.369006	0.375719	0.368733	0.369398	0.366156	0.38211	0.376603	0.377315	0.37736	0.373536	0.370495	0.372998	0.369907	0.376001	0.372204	0.37678	0.381958	0.377217
169300	0.377627	0.36848	0.368302	0.375059	0.368702	0.369129	0.365815	0.382944	0.376328	0.37781	0.37764	0.372694	0.370409	0.372856	0.370962	0.376233	0.372527	0.376793	0.382011	0.377846
169400	0.377745	0.369326	0.369211	0.375128	0.36839	0.368793	0.365322	0.383045	0.376417	0.378185	0.378034	0.372001	0.369943	0.373229	0.371745	0.376182	0.372477	0.377294	0.381782	0.37764
169500	0.378285	0.368038	0.368765	0.374593	0.368102	0.368868	0.364344	0.382694	0.376232	0.378765	0.37802	0.37222	0.370969	0.373488	0.370558	0.376236	0.37262	0.377452	0.381948	0.377019
169600	0.378584	0.367861	0.368069	0.374258	0.367828	0.368629	0.364105	0.383438	0.376595	0.37858	0.378341	0.372189	0.370935	0.37428	0.370301	0.376768	0.371795	0.377654	0.382187	0.377444
169700	0.378063	0.367613	0.367918	0.374176	0.368089	0.367837	0.363972	0.382975	0.377333	0.378769	0.378407	0.372644	0.371322	0.375336	0.369858	0.377017	0.3714	0.378705	0.381878	0.376652
169800	0.378113	0.367327	0.368661	0.37351	0.368042	0.367301	0.364385	0.382661	0.377341	0.378581	0.378408	0.372946	0.371106	0.374951	0.371062	0.376896	0.371993	0.379106	0.381856	0.375707
169900	0.378373	0.367478	0.369682	0.373531	0.368596	0.367619	0.365002	0.382444	0.377501	0.379096	0.378517	0.373342	0.370567	0.375388	0.370662	0.377171	0.371271	0.379482	0.382546	0.375555
170000	0.377868	0.366957	0.370146	0.373811	0.368274	0.367815	0.36527	0.382254	0.37705	0.379257	0.378736	0.373183	0.369046	0.375589	0.371056	0.376859	0.371103	0.379792	0.382732	0.375222
170100	0.37761	0.367347	0.370261	0.373638	0.368543	0.368498	0.365117	0.382554	0.37708	0.379577	0.378809	0.373641	0.368575	0.37473	0.371133	0.377533	0.371083	0.378614	0.382365	0.374501
170200	0.377514	0.366894	0.370972	0.373354	0.36864	0.367909	0.364932	0.38296	0.376608	0.37996	0.378589	0.372985	0.367549	0.374498	0.371055	0.376735	0.371733	0.377798	0.381559	0.375016
170300	0.377231	0.366556	0.370576	0.37382	0.368793	0.368449	0.364519	0.382876	0.376443	0.379505	0.378242	0.372983	0.368691	0.374455	0.370475	0.376353	0.372073	0.3785	0.381131	0.375827
170400	0.377149	0.367157	0.370795	0.37433	0.36969	0.368371	0.365074	0.382311	0.377111	0.379268	0.377762	0.372257	0.36965	0.373884	0.370426	0.375671	0.372265	0.378043	0.381136	0.376465
170500	0.376947	0.367077	0.371017	0.374594	0.369949	0.369392	0.364956	0.38276	0.376419	0.379501	0.377888	0.371572	0.369516	0.37281	0.36967	0.375898	0.371561	0.377996	0.381812	0.37586
170600	0.377022	0.366185	0.370003	0.374631	0.37017	0.369152	0.364999	0.382739	0.376575	0.379081	0.377657	0.37243	0.370055	0.372693	0.369987	0.375747	0.372532	0.378623	0.382144	0.376261
170700	0.377358	0.366207	0.369234	0.374503	0.370598	0.368727	0.365037	0.382339	0.376789	0.378544	0.377313	0.372479	0.369826	0.372724	0.370691	0.375589	0.372728	0.378375	0.381768	0.376325
170800	0.377503	0.366083	0.368768	0.373906	0.370631	0.369018	0.365058	0.383052	0.376446	0.378536	0.376653	0.371859	0.37025	0.372806	0.370512	0.375157	0.373138	0.378315	0.382271	0.375735
170900	0.377717	0.36594	0.368996	0.373899	0.370425	0.3692	0.364938	0.38204	0.376351	0.378782	0.376802	0.370771	0.36992	0.372784	0.370328	0.375587	0.372274	0.378856	0.382689	0.375021
171000	0.37769	0.365905	0.369313	0.374622	0.37095	0.368823	0.365141	0.381061	0.376258	0.377696	0.376401	0.370593	0.370814	0.373164	0.370844	0.375688	0.371949	0.379463	0.382672	0.374054
171100	0.377754	0.36672	0.368517	0.374417	0.37044	0.367395	0.364957	0.380401	0.376462	0.377401	0.375903	0.370852	0.370574	0.372853	0.370569	0.37593	0.372213	0.378452	0.383628	0.374198
171200	0.377351	0.367054	0.368171	0.374528	0.37092	0.367289	0.364819	0.380846	0.375252	0.377461	0.376361	0.370421	0.371243	0.373097	0.371505	0.374953	0.371685	0.377585	0.383676	0.374189
171300	0.378312	0.366322	0.368775	0.374038	0.370141	0.367689	0.363976	0.380794	0.375088	0.377539	0.376283	0.370402	0.369468	0.374192	0.371419	0.374796	0.372111	0.377518	0.3844	0.372644
171400	0.377767	0.367019	0.368626	0.373556	0.370991	0.367546	0.363909	0.380614	0.374773	0.377263	0.375954	0.370695	0.370111	0.374697	0.370877	0.37517	0.372773	0.377929	0.384824	0.371801
171500	0.377724	0.366794	0.36802	0.373165	0.371086	0.369252	0.363932	0.380179	0.374995	0.377483	0.375727	0.370845	0.37022	0.374671	0.370332	0.373709	0.372465	0.378521	0.384644	0.371995
171600	0.377728	0.366966	0.368301	0.373037	0.371606	0.368242	0.363047	0.380529	0.37569	0.376612	0.375292	0.370459	0.369663	0.374217	0.371225	0.373027	0.373738	0.379284	0.384096	0.370819
171700	0.377422	0.366435	0.367632	0.372105	0.37158	0.368448	0.362749	0.381079	0.376167	0.376573	0.375172	0.370769	0.368379	0.374497	0.37132	0.373597	0.374061	0.37895	0.383556	0.370922
171800	0.376491	0.366372	0.369077	0.371687	0.3716	0.368473	0.363335	0.380707	0.376193	0.376872	0.375228	0.370852	0.368657	0.374187	0.371112	0.373799	0.37427	0.378886	0.383274	0.370606
171900	0.375801	0.366008	0.369571	0.371365	0.371881	0.369294	0.362798	0.38061	0.376715	0.377309	0.374724	0.371112	0.368282	0.374401	0.370902	0.374064	0.374343	0.378773	0.383364	0.370466
172000	0.375728	0.366353	0.369407	0.371191	0.372301	0.370199	0.36394	0.380804	0.376168	0.377155	0.373985	0.371284	0.368667	0.374167	0.370871	0.373806	0.374304	0.377645	0.382713	0.370872
172100	0.375518	0.366557	0.370006	0.370784	0.373171	0.370982	0.364144	0.380723	0.37564	0.377225	0.374738	0.371477	0.369458	0.374292	0.370665	0.373394	0.374666	0.377284	0.382235	0.371196
172200	0.376056	0.366767	0.371339	0.370074	0.373466	0.371353	0.364111	0.380348	0.376328	0.377458	0.37473	0.370978	0.368709	0.373911	0.369977	0.373333	0.375348	0.376755	0.382378	0.371822
172300	0.376523	0.367347	0.371703	0.370603	0.372935	0.371412	0.364409	0.380273	0.376349	0.377412	0.374615	0.370582	0.369004	0.373082	0.370793	0.373268	0.376184	0.376599	0.382157	0.371595
172400	0.376584	0.367676	0.371374	0.370478	0.372057	0.37081	0.363601	0.380559	0.376922	0.377824	0.374636	0.370544	0.369147	0.373685	0.371689	0.372652	0.376021	0.375835	0.381687	0.371377
172500	0.376395	0.367713	0.371869	0.36976	0.371359	0.371334	0.363421	0.380178	0.377672	0.377856	0.374959	0.370027	0.368468	0.37372	0.371034	0.372573	0.376291	0.375643	0.381202	0.371058
172600	0.376397	0.367465	0.371357	0.369399	0.370774	0.371214	0.364046	0.380709	0.377722	0.377653	0.375505	0.368573	0.36839	0.373755	0.370706	0.372441	0.375762	0.375312	0.38166	0.370362
172700	0.376236	0.368072	0.371186	0.369688	0.370894	0.372276	0.364806	0.38124	0.377991	0.377041	0.37548	0.368393	0.367985	0.373518	0.37059	0.372763	0.376484	0.375612	0.381676	0.370248
172800	0.376854	0.367901	0.370953	0.369954	0.371178	0.372999	0.364421	0.380691	0.378462	0.376323	0.375791	0.368324	0.367922	0.374467	0.37031	0.3729	0.377126	0.374892	0.381429	0.369989
172900	0.377077	0.368246	0.371595	0.369984	0.371115	0.372462	0.364653	0.38069	0.377978	0.376353	0.375834	0.368538	0.368154	0.374604	0.37029	0.371916	0.377035	0.37408	0.381517	0.36977
173000	0.377013	0.368108	0.371968	0.370402	0.371677	0.373589	0.364693	0.380623	0.376887	0.376195	0.376154	0.36808	0.367762	0.374191	0.369168	0.371297	0.376856	0.374259	0.381524	0.368819
173100	0.376974	0.368493	0.371815	0.370799	0.371873	0.374002	0.36557	0.380263	0.376809	0.375988	0.376264	0.367157	0.36714	0.373373	0.369088	0.370863	0.376667	0.374271	0.381158	0.369127
173200	0.376799	0.368205	0.371923	0.371352	0.372341	0.373841	0.365638	0.380727	0.376662	0.37642	0.376592	0.36715	0.366695	0.37258	0.369043	0.370987	0.376934	0.372612	0.382547	0.368696
173300	0.376956	0.369472	0.371811	0.371089	0.372973	0.374272	0.366297	0.380695	0.376137	0.376473	0.376979	0.366976	0.36595	0.371654	0.369682	0.371787	0.376811	0.372868	0.382444	0.369452
173400	0.376645	0.368677	0.371075	0.371512	0.372532	0.373879	0.365353	0.380768	0.376544	0.376167	0.37708	0.367237	0.365645	0.371561	0.369485	0.371807	0.376915	0.373697	0.383087	0.369035
173500	0.376573	0.369027	0.371706	0.371193	0.372352	0.372961	0.365207	0.380308	0.377544	0.376217	0.377132	0.367235	0.365541	0.371624	0.369974	0.372256	0.375905	0.373736	0.383387	0.368925
173600	0.377326	0.369323	0.371477	0.372372	0.372189	0.37286	0.366937	0.380235	0.377386	0.376303	0.376719	0.367856	0.36545	0.371957	0.369615	0.372396	0.375784	0.37387	0.383692	0.369177
173700	0.377906	0.368311	0.371754	0.371712	0.372173	0.373663	0.366982	0.379603	0.377502	0.376416	0.377568	0.367392	0.364862	0.372017	0.369704	0.373024	0.375544	0.373845	0.383448	0.369587
173800	0.377992	0.368076	0.371912	0.371673	0.37193	0.373466	0.36743	0.379732	0.377361	0.376254	0.377551	0.368005	0.365926	0.371645	0.369314	0.372412	0.375379	0.374544	0.383709	0.369518
173900	0.378348	0.368275	0.371783	0.372243	0.372269	0.374251	0.367385	0.379864	0.377491	0.37645	0.377873	0.368362	0.365486	0.371413	0.368677	0.37221	0.375207	0.373958	0.382994	0.369259
174000	0.377997	0.367786	0.372631	0.372123	0.372506	0.373807	0.367114	0.378894	0.377649	0.375585	0.377776	0.368325	0.365435	0.371216	0.368482	0.371902	0.375549	0.373708	0.382328	0.368561
174100	0.377877	0.367806	0.372959	0.371801	0.372425	0.373665	0.366293	0.378998	0.377886	0.376213	0.377666	0.368266	0.365805	0.371724	0.369239	0.371439	0.376044	0.37433	0.382287	0.368586
174200	0.377621	0.368057	0.373258	0.371627	0.372513	0.373991	0.366403	0.378574	0.378025	0.375909	0.377041	0.368241	0.365575	0.370792	0.369633	0.371077	0.376071	0.373989	0.38223	0.368657
174300	0.378018	0.369309	0.374115	0.371391	0.371763	0.374001	0.366891	0.37872	0.377936	0.376152	0.37716	0.367979	0.365656	0.370715	0.369916	0.370611	0.376162	0.373815	0.382102	0.368317
174400	0.378044	0.36938	0.373206	0.371577	0.37147	0.374014	0.367146	0.378139	0.377734	0.376094	0.377091	0.367811	0.365056	0.370447	0.370872	0.370261	0.375629	0.374292	0.381743	0.368357
174500	0.378733	0.369191	0.373317	0.371692	0.371601	0.372538	0.366948	0.377367	0.377356	0.376089	0.376831	0.367274	0.365394	0.36984	0.371942	0.370209	0.375531	0.374693	0.381364	0.368703
174600	0.378543	0.369133	0.372782	0.371744	0.371493	0.373048	0.36725	0.377045	0.377645	0.376089	0.377109	0.367271	0.366539	0.369934	0.372557	0.36934	0.376028	0.374468	0.381763	0.369286
174700	0.378572	0.369982	0.37256	0.370955	0.371937	0.372958	0.367324	0.376389	0.378437	0.376551	0.376557	0.367005	0.365247	0.369687	0.372056	0.369462	0.376611	0.374866	0.381891	0.369307
174800	0.378395	0.36986	0.373242	0.37101	0.372554	0.373684	0.367501	0.376548	0.378959	0.376866	0.376708	0.367133	0.364765	0.370169	0.371223	0.36892	0.376592	0.375787	0.381496	0.369542
174900	0.378434	0.370059	0.373026	0.371084	0.372736	0.373748	0.367384	0.376285	0.379079	0.376924	0.376358	0.367185	0.364792	0.370612	0.371755	0.368601	0.376456	0.375635	0.381903	0.369488
175000	0.378347	0.37034	0.373067	0.37099	0.373034	0.373711	0.366476	0.376337	0.379046	0.376292	0.375676	0.36783	0.365353	0.371003	0.371528	0.368835	0.376409	0.37664	0.382776	0.369528
175100	0.378403	0.369449	0.372988	0.370957	0.372797	0.372833	0.366478	0.376367	0.379313	0.376299	0.374301	0.367693	0.365838	0.371592	0.371216	0.368696	0.376443	0.376788	0.382814	0.370283
175200	0.378184	0.369916	0.372931	0.370248	0.373202	0.373293	0.366663	0.3764	0.379131	0.376069	0.374029	0.368088	0.366347	0.372379	0.371061	0.368639	0.375618	0.376655	0.382533	0.36955
175300	0.378411	0.370178	0.37241	0.370081	0.373085	0.372876	0.367092	0.375869	0.378426	0.376584	0.374259	0.368469	0.366102	0.37265	0.371684	0.368623	0.376359	0.377558	0.382295	0.36803
175400	0.378742	0.370789	0.371965	0.370048	0.373916	0.37289	0.367006	0.375309	0.378255	0.376504	0.373965	0.368463	0.365996	0.371728	0.370864	0.367863	0.376746	0.377216	0.38228	0.36794
175500	0.379261	0.371366	0.371187	0.370163	0.373949	0.373287	0.366996	0.374876	0.378113	0.376378	0.374281	0.367796	0.366658	0.371472	0.370333	0.367345	0.376255	0.377475	0.381895	0.368009
175600	0.379563	0.371954	0.372948	0.370068	0.373785	0.37325	0.366859	0.374447	0.377896	0.376878	0.374146	0.367011	0.366614	0.371994	0.370018	0.368122	0.376245	0.377415	0.381841	0.368432
175700	0.379291	0.371426	0.374566	0.369544	0.373749	0.373579	0.366314	0.373741	0.377413	0.376726	0.374154	0.367155	0.366776	0.371687	0.37058	0.368713	0.376314	0.376824	0.381432	0.369217
175800	0.378908	0.371986	0.374139	0.370101	0.373715	0.374047	0.365809	0.373327	0.376976	0.376564	0.373464	0.366824	0.366253	0.371776	0.370666	0.367991	0.37648	0.376997	0.381669	0.369778
175900	0.378081	0.371798	0.373399	0.370133	0.373024	0.373706	0.366725	0.37374	0.377954	0.376083	0.373306	0.366279	0.365989	0.370735	0.371338	0.367815	0.376508	0.378324	0.380777	0.369063
176000	0.377735	0.371858	0.372622	0.369881	0.373458	0.373465	0.366433	0.373089	0.377875	0.375814	0.373424	0.365467	0.366137	0.370692	0.370851	0.368294	0.376736	0.37815	0.380959	0.367832
176100	0.377613	0.371926	0.372506	0.369824	0.373771	0.372417	0.366478	0.372162	0.378274	0.375809	0.374056	0.366157	0.36573	0.370249	0.370238	0.367918	0.376521	0.377735	0.381767	0.368215
176200	0.378347	0.372018	0.372702	0.369421	0.373652	0.372214	0.367213	0.372095	0.378036	0.375592	0.374225	0.365963	0.365784	0.369827	0.369799	0.36766	0.37612	0.377958	0.382197	0.368574
176300	0.377035	0.371404	0.372661	0.369285	0.373452	0.372482	0.366833	0.371893	0.378061	0.375712	0.373277	0.366287	0.36532	0.369685	0.370115	0.367518	0.375964	0.377897	0.381887	0.368537
176400	0.377419	0.371712	0.372822	0.369086	0.372658	0.372855	0.365846	0.372357	0.378486	0.375703	0.372471	0.3667	0.364999	0.369525	0.370686	0.367036	0.376295	0.378308	0.381537	0.368822
176500	0.377089	0.371696	0.37274	0.368903	0.37317	0.372633	0.365944	0.372907	0.377227	0.375318	0.372057	0.366841	0.36501	0.369925	0.370576	0.366794	0.376838	0.378465	0.380844	0.369307
176600	0.376798	0.371677	0.372923	0.368486	0.373509	0.372061	0.364986	0.372334	0.377557	0.375393	0.371959	0.366941	0.364235	0.369396	0.370935	0.366482	0.377748	0.378096	0.380484	0.369614
176700	0.376532	0.371316	0.373751	0.368936	0.372838	0.371821	0.365007	0.371817	0.376999	0.375502	0.372624	0.366539	0.363923	0.369048	0.370988	0.366603	0.377294	0.378208	0.38114	0.369645
176800	0.377368	0.370807	0.373865	0.369036	0.372077	0.371746	0.364597	0.371752	0.37681	0.375303	0.372771	0.366092	0.363797	0.369455	0.371207	0.366376	0.376663	0.37962	0.380896	0.370157
176900	0.377127	0.371459	0.374032	0.368728	0.372659	0.372013	0.36393	0.371912	0.376246	0.376063	0.372678	0.366125	0.362742	0.369464	0.370849	0.367037	0.376167	0.379642	0.38034	0.369188
177000	0.377052	0.371359	0.37448	0.368606	0.372937	0.372146	0.364037	0.372551	0.375731	0.375446	0.372428	0.365305	0.36352	0.369119	0.370171	0.367399	0.37581	0.380518	0.380243	0.368742
177100	0.37738	0.370676	0.374628	0.369934	0.37215	0.371663	0.363883	0.371983	0.375806	0.376043	0.371508	0.365342	0.363972	0.368978	0.369558	0.366875	0.374951	0.380156	0.380565	0.368709
177200	0.378291	0.370245	0.375723	0.369653	0.371605	0.372315	0.363558	0.372525	0.376339	0.375729	0.371294	0.365736	0.364692	0.368189	0.369778	0.3661	0.374655	0.380233	0.381484	0.368598
177300	0.378494	0.369518	0.375367	0.36999	0.371433	0.371977	0.363676	0.372286	0.377417	0.376134	0.371599	0.365303	0.364989	0.367676	0.369812	0.365514	0.373979	0.3803	0.381767	0.369598
177400	0.37919	0.370374	0.375315	0.370226	0.370907	0.371777	0.364284	0.371847	0.378248	0.375319	0.37163	0.366658	0.365525	0.36718	0.369343	0.365113	0.373635	0.379429	0.382143	0.369789
177500	0.379611	0.371103	0.375112	0.369143	0.372245	0.371621	0.364537	0.371412	0.378861	0.374895	0.371731	0.365865	0.364915	0.367237	0.369276	0.364718	0.374416	0.378879	0.381998	0.369732
177600	0.379865	0.371229	0.374648	0.369151	0.37281	0.371758	0.36448	0.371081	0.378154	0.374673	0.372285	0.366201	0.365116	0.367198	0.36894	0.365654	0.373621	0.379261	0.381569	0.369503
177700	0.380648	0.372196	0.374228	0.36861	0.373572	0.373133	0.364947	0.370759	0.377987	0.375135	0.371854	0.36608	0.36507	0.36731	0.369789	0.366166	0.373072	0.37949	0.381165	0.369907
177800	0.381293	0.372495	0.375218	0.368865	0.373485	0.372755	0.366118	0.371535	0.377744	0.375433	0.371065	0.366874	0.365265	0.367062	0.369738	0.365974	0.373302	0.378825	0.381134	0.370309
177900	0.381492	0.372476	0.37582	0.368614	0.373313	0.372452	0.366282	0.372094	0.377454	0.375618	0.371203	0.367179	0.365254	0.367481	0.370019	0.366507	0.373296	0.378295	0.381858	0.370349
178000	0.381873	0.373419	0.375594	0.368568	0.37356	0.372368	0.367061	0.371882	0.378138	0.375019	0.371887	0.367679	0.365309	0.367863	0.369726	0.367551	0.372744	0.378769	0.382205	0.370852
178100	0.381304	0.373636	0.375495	0.368123	0.373489	0.372275	0.366046	0.37251	0.377924	0.375587	0.371577	0.367915	0.365489	0.367541	0.369806	0.367855	0.37175	0.379325	0.381986	0.371361
178200	0.380091	0.373894	0.375955	0.368057	0.373628	0.371978	0.366384	0.372999	0.378201	0.376199	0.370807	0.367504	0.366543	0.367274	0.370084	0.368959	0.371745	0.379732	0.381346	0.371525
178300	0.380134	0.37427	0.375855	0.368224	0.37369	0.371296	0.366194	0.373054	0.378478	0.375985	0.371418	0.36784	0.365892	0.367547	0.369777	0.369294	0.371478	0.379908	0.381726	0.372073
178400	0.379239	0.37425	0.375927	0.36785	0.373549	0.371299	0.366637	0.373501	0.378789	0.375449	0.37197	0.366968	0.366404	0.36753	0.369494	0.36856	0.371612	0.379632	0.380815	0.372356
178500	0.379433	0.374607	0.3752	0.367423	0.373872	0.372486	0.367514	0.373656	0.378357	0.375859	0.372069	0.366584	0.366242	0.367551	0.369066	0.36806	0.37178	0.380162	0.38026	0.3725
178600	0.380239	0.374874	0.374647	0.367844	0.374588	0.373011	0.367357	0.373572	0.37764	0.375815	0.37274	0.366476	0.367364	0.367843	0.368732	0.368146	0.371492	0.379091	0.380934	0.371744
178700	0.380926	0.374925	0.374771	0.367461	0.37438	0.37313	0.367384	0.374336	0.377593	0.375941	0.373009	0.365669	0.368054	0.36738	0.368415	0.368486	0.371238	0.379368	0.379669	0.371048
178800	0.380484	0.375188	0.374386	0.366965	0.375163	0.373381	0.367696	0.373957	0.377532	0.376485	0.373314	0.3654	0.36888	0.366977	0.368381	0.367935	0.370755	0.378533	0.379491	0.370353
178900	0.379531	0.374929	0.373954	0.367541	0.375184	0.372939	0.367781	0.37461	0.37704	0.37661	0.372835	0.365809	0.369057	0.366684	0.368562	0.367047	0.371292	0.378193	0.379555	0.369584
179000	0.379024	0.374315	0.374476	0.367351	0.37527	0.373464	0.368285	0.37441	0.377523	0.376084	0.372847	0.365889	0.369241	0.367225	0.368216	0.365707	0.372098	0.37851	0.379879	0.369746
179100	0.378393	0.374674	0.374962	0.36639	0.37583	0.373816	0.367171	0.374279	0.377561	0.375861	0.372715	0.36568	0.368254	0.36708	0.368627	0.36519	0.372174	0.378466	0.379862	0.369203
179200	0.377939	0.373949	0.374853	0.366713	0.376309	0.373298	0.366914	0.374323	0.377742	0.375048	0.37273	0.365216	0.368256	0.366808	0.368423	0.365423	0.371462	0.37723	0.380034	0.36906
179300	0.377237	0.373885	0.375363	0.366494	0.376791	0.372836	0.366869	0.374312	0.37704	0.375302	0.372632	0.364899	0.368686	0.366974	0.368145	0.364504	0.370896	0.377059	0.379615	0.36933
179400	0.37675	0.374724	0.375459	0.366595	0.37676	0.371857	0.366576	0.374674	0.377439	0.375907	0.373087	0.364574	0.368663	0.367004	0.368136	0.364365	0.371525	0.377087	0.380125	0.368829
179500	0.376834	0.375186	0.375019	0.365957	0.376473	0.3714	0.365474	0.375177	0.376621	0.376154	0.372896	0.364955	0.368423	0.367336	0.368238	0.364467	0.371026	0.377219	0.380111	0.368546
179600	0.376265	0.375134	0.374188	0.366265	0.376094	0.371615	0.365559	0.374766	0.3769	0.3758	0.372779	0.365047	0.368094	0.367144	0.368945	0.364423	0.370216	0.376663	0.379395	0.368095
179700	0.375838	0.374921	0.373436	0.366761	0.375545	0.371892	0.365494	0.374102	0.377002	0.375308	0.373	0.364853	0.367257	0.366897	0.368715	0.363948	0.369741	0.376926	0.38058	0.367853
179800	0.376604	0.375087	0.373325	0.366356	0.375661	0.371057	0.365467	0.37411	0.377556	0.375042	0.371799	0.36446	0.366973	0.366263	0.368874	0.363584	0.369165	0.376692	0.380592	0.367747
179900	0.376268	0.375234	0.37413	0.366569	0.374779	0.371299	0.365852	0.374007	0.378234	0.374461	0.371282	0.364379	0.367219	0.36677	0.369946	0.363192	0.369034	0.376601	0.381215	0.367262
180000	0.376489	0.375263	0.37536	0.366301	0.374762	0.37139	0.365838	0.373931	0.378231	0.37443	0.371048	0.364058	0.367022	0.367232	0.370502	0.363492	0.368873	0.376321	0.381532	0.367501
180100	0.376312	0.374903	0.377148	0.367193	0.374683	0.37073	0.366014	0.373921	0.378303	0.374595	0.371	0.364424	0.367545	0.366821	0.370925	0.363554	0.36879	0.376607	0.381141	0.367139
180200	0.376781	0.374116	0.377101	0.366624	0.374409	0.370701	0.366581	0.374102	0.378226	0.375096	0.371352	0.364956	0.367956	0.366937	0.371302	0.362808	0.369323	0.376481	0.381453	0.367482
180300	0.377437	0.373822	0.377483	0.36643	0.374385	0.370493	0.367547	0.374742	0.378893	0.374917	0.371051	0.364735	0.368489	0.366276	0.370734	0.362571	0.370555	0.376613	0.381528	0.36735
180400	0.378254	0.373825	0.377468	0.366572	0.375111	0.369618	0.367586	0.374784	0.378781	0.375368	0.370818	0.364745	0.367394	0.366518	0.37097	0.362816	0.370798	0.376922	0.381875	0.369289
180500	0.378449	0.374102	0.376711	0.366194	0.375239	0.369702	0.368173	0.374283	0.378585	0.375768	0.371634	0.364329	0.367408	0.366916	0.371216	0.362848	0.369589	0.377389	0.382204	0.368967
180600	0.378954	0.373791	0.377184	0.36627	0.375721	0.370146	0.367856	0.374724	0.378852	0.375402	0.372626	0.364374	0.368323	0.366905	0.370772	0.36288	0.369066	0.37687	0.382169	0.368662
180700	0.379155	0.373216	0.377317	0.366351	0.375158	0.370308	0.367478	0.374748	0.379101	0.374298	0.373489	0.364871	0.369009	0.367396	0.37048	0.362741	0.369738	0.376381	0.382137	0.368293
180800	0.379096	0.37302	0.377911	0.366347	0.374462	0.370204	0.367191	0.374832	0.378973	0.374473	0.373887	0.365769	0.368816	0.368369	0.370507	0.362592	0.369814	0.377645	0.381831	0.368856
180900	0.379275	0.372878	0.378007	0.36577	0.374284	0.370403	0.366916	0.374142	0.379203	0.375102	0.373728	0.3665	0.369137	0.368161	0.37049	0.362283	0.369686	0.378084	0.381443	0.369523
181000	0.379845	0.373302	0.378498	0.365179	0.374224	0.370361	0.368226	0.373931	0.379412	0.374979	0.375082	0.366349	0.369898	0.367795	0.370273	0.36256	0.369705	0.378172	0.381862	0.369339
181100	0.379723	0.374083	0.378191	0.364782	0.374175	0.370085	0.368215	0.3737	0.37961	0.375796	0.375746	0.366288	0.369567	0.368698	0.370428	0.362236	0.3702	0.378278	0.382634	0.369652
181200	0.379595	0.374542	0.377731	0.364592	0.373332	0.370109	0.367928	0.374015	0.379072	0.37521	0.375463	0.366365	0.369808	0.36887	0.369352	0.362659	0.370328	0.378073	0.382617	0.369196
181300	0.379227	0.374539	0.379391	0.364324	0.372988	0.370025	0.367877	0.374436	0.378998	0.375122	0.3764	0.366294	0.369652	0.368843	0.368815	0.363377	0.370662	0.378057	0.382129	0.368755
181400	0.37975	0.375209	0.379108	0.363495	0.372301	0.370316	0.368681	0.374424	0.378951	0.374539	0.37701	0.366047	0.36981	0.368615	0.36862	0.363163	0.371455	0.377779	0.382021	0.368238
181500	0.379477	0.375454	0.379528	0.364068	0.372458	0.370224	0.368766	0.374728	0.378724	0.373897	0.37732	0.366105	0.369559	0.369154	0.369071	0.362891	0.370997	0.37778	0.381913	0.3688
181600	0.379658	0.37515	0.378996	0.365075	0.37248	0.37016	0.368001	0.37491	0.378671	0.373567	0.377807	0.365935	0.369732	0.368267	0.369452	0.362856	0.370963	0.378418	0.38185	0.369352
181700	0.379766	0.374424	0.378669	0.365313	0.372265	0.370153	0.366816	0.374382	0.379186	0.373337	0.378063	0.365863	0.370248	0.368447	0.370209	0.362589	0.370914	0.377533	0.381472	0.369058
181800	0.378988	0.374736	0.378684	0.364849	0.371895	0.371011	0.367283	0.374873	0.37891	0.372199	0.378079	0.365333	0.370893	0.368835	0.370807	0.363027	0.371836	0.377317	0.380839	0.369765
181900	0.377996	0.375145	0.378533	0.365326	0.371675	0.370407	0.367525	0.374281	0.378676	0.37253	0.378133	0.365879	0.370504	0.369014	0.370653	0.363231	0.372185	0.377309	0.379832	0.37012
182000	0.378355	0.374283	0.379248	0.36631	0.371645	0.370567	0.368067	0.374381	0.378983	0.372876	0.378244	0.366439	0.371083	0.369287	0.370482	0.363215	0.370731	0.377452	0.379992	0.369972
182100	0.378303	0.374479	0.378914	0.366522	0.372438	0.370123	0.36886	0.375141	0.378966	0.372599	0.377505	0.366166	0.370986	0.369488	0.37055	0.363572	0.370715	0.376836	0.380376	0.369527
182200	0.378224	0.37546	0.378712	0.365709	0.372449	0.370767	0.369128	0.375362	0.379327	0.372414	0.37678	0.366827	0.371946	0.37025	0.371389	0.364295	0.370328	0.377115	0.379946	0.369223
182300	0.377666	0.375743	0.378451	0.366208	0.373188	0.370716	0.369178	0.375168	0.37919	0.37265	0.376879	0.36553	0.371176	0.370087	0.37097	0.363894	0.370227	0.378126	0.379918	0.369679
182400	0.377477	0.375284	0.379242	0.366597	0.373274	0.370001	0.368918	0.375016	0.379849	0.372785	0.376401	0.365952	0.371757	0.370035	0.370905	0.363839	0.370638	0.378365	0.380164	0.369039
182500	0.377397	0.3753	0.379128	0.366515	0.373498	0.370472	0.369596	0.375208	0.379562	0.372256	0.376067	0.366071	0.371549	0.370746	0.370207	0.364062	0.371039	0.378164	0.380088	0.36931
182600	0.377473	0.374961	0.379226	0.367096	0.373961	0.370977	0.370584	0.375297	0.379123	0.372272	0.37616	0.36611	0.37178	0.369995	0.369405	0.364597	0.371066	0.377465	0.379482	0.368517
182700	0.37702	0.373793	0.379734	0.367745	0.374092	0.37097	0.371554	0.375095	0.378914	0.372661	0.376369	0.366504	0.371659	0.370188	0.369791	0.365412	0.370834	0.376767	0.37904	0.369174
182800	0.376652	0.373579	0.379542	0.367694	0.374523	0.370328	0.372746	0.375308	0.378476	0.372856	0.376139	0.366741	0.371297	0.369928	0.369396	0.366484	0.371725	0.377332	0.379109	0.369609
182900	0.376764	0.373522	0.378359	0.366699	0.374522	0.370322	0.373492	0.374774	0.378498	0.373945	0.37628	0.36658	0.371108	0.370128	0.368736	0.365488	0.372415	0.376803	0.379854	0.370405
183000	0.377097	0.373598	0.378792	0.36599	0.374952	0.371081	0.374186	0.374475	0.37853	0.374021	0.377324	0.366208	0.370582	0.370543	0.368197	0.366677	0.372439	0.376776	0.380275	0.370845
183100	0.376643	0.374365	0.378697	0.365337	0.375075	0.371522	0.374637	0.374542	0.379061	0.37411	0.377042	0.366447	0.370192	0.371049	0.367949	0.366983	0.373153	0.37765	0.380033	0.371292
183200	0.375992	0.374943	0.378539	0.365516	0.375068	0.370994	0.374779	0.374595	0.379127	0.373774	0.376968	0.36702	0.370126	0.371002	0.367206	0.36718	0.37348	0.377854	0.379858	0.37162
183300	0.37708	0.374962	0.377661	0.365895	0.375167	0.371185	0.375856	0.374663	0.379112	0.37354	0.376657	0.367083	0.369632	0.371499	0.366551	0.368051	0.373641	0.377878	0.379648	0.370932
183400	0.377239	0.374984	0.378631	0.365853	0.375855	0.371389	0.376033	0.374566	0.3791	0.373414	0.376425	0.366674	0.370159	0.372213	0.366274	0.368274	0.373426	0.378357	0.37931	0.371147
183500	0.376997	0.374991	0.379101	0.366202	0.37594	0.371767	0.375625	0.374161	0.378275	0.373203	0.376723	0.36674	0.369557	0.372132	0.366016	0.368907	0.372483	0.3786	0.379417	0.371388
183600	0.376933	0.375386	0.379574	0.366745	0.376427	0.372029	0.375443	0.373185	0.377853	0.373813	0.376673	0.367987	0.369401	0.372576	0.366202	0.368586	0.371782	0.377675	0.379914	0.371207
183700	0.376149	0.375617	0.380037	0.366688	0.375605	0.371209	0.376141	0.372648	0.37867	0.374177	0.376917	0.368791	0.370019	0.372336	0.365827	0.368637	0.371559	0.377434	0.380201	0.371235
183800	0.376107	0.375394	0.380806	0.366765	0.375471	0.371581	0.37664	0.372842	0.378104	0.373621	0.376408	0.369811	0.369338	0.373397	0.365925	0.369152	0.371336	0.378349	0.380612	0.371378
183900	0.376515	0.374938	0.380424	0.366595	0.37542	0.371194	0.376263	0.37292	0.377628	0.374128	0.377863	0.37	0.369191	0.373178	0.36589	0.36931	0.372037	0.378528	0.381327	0.371605
184000	0.376603	0.375783	0.381269	0.36647	0.376128	0.370328	0.376345	0.373136	0.377215	0.374275	0.377076	0.370494	0.369615	0.373735	0.365283	0.369401	0.371854	0.378192	0.381524	0.371949
184100	0.376816	0.376201	0.380923	0.365688	0.37639	0.36989	0.37623	0.372589	0.377776	0.373211	0.377259	0.370011	0.369848	0.373518	0.365111	0.369651	0.371505	0.378059	0.381906	0.372353
184200	0.375695	0.376281	0.380585	0.366132	0.37622	0.370069	0.376861	0.371934	0.377876	0.371993	0.376614	0.369395	0.371194	0.373212	0.364903	0.369943	0.372287	0.377446	0.381876	0.372475
184300	0.37557	0.377338	0.381085	0.365597	0.375908	0.36999	0.376599	0.372001	0.378439	0.372366	0.376053	0.369377	0.37234	0.372891	0.36558	0.370277	0.373378	0.377602	0.382552	0.372541
184400	0.376524	0.376619	0.380454	0.366053	0.375253	0.370442	0.375987	0.371461	0.378142	0.371455	0.375824	0.369183	0.3719	0.373818	0.36515	0.369998	0.373918	0.37743	0.382685	0.371978
184500	0.37736	0.377173	0.380801	0.366264	0.375384	0.371349	0.375296	0.37195	0.378239	0.371512	0.376112	0.368993	0.371213	0.373513	0.365217	0.369446	0.373509	0.378172	0.382148	0.37187
184600	0.376866	0.376341	0.380544	0.366635	0.374937	0.372369	0.375259	0.371463	0.378245	0.371728	0.376158	0.369678	0.371164	0.373447	0.365881	0.369152	0.373668	0.378788	0.381221	0.37245
184700	0.376186	0.376243	0.38096	0.366673	0.375138	0.372793	0.375818	0.371207	0.378953	0.3721	0.376626	0.3695	0.370522	0.373107	0.3651	0.369128	0.37356	0.378183	0.38066	0.372486
184800	0.376466	0.376016	0.380572	0.367213	0.374784	0.372635	0.375732	0.371553	0.37922	0.37116	0.377482	0.368782	0.370328	0.373399	0.365071	0.369874	0.373495	0.378366	0.379666	0.372525
184900	0.376395	0.376027	0.380784	0.368344	0.374556	0.372906	0.375201	0.371925	0.378416	0.371696	0.377912	0.369313	0.371315	0.373116	0.364326	0.36981	0.373802	0.377146	0.380127	0.373409
185000	0.376146	0.375309	0.380084	0.36812	0.374611	0.372866	0.37527	0.370986	0.378214	0.371472	0.377767	0.369533	0.371088	0.372583	0.363871	0.368815	0.373805	0.376498	0.380233	0.373065
185100	0.375688	0.375969	0.380912	0.367533	0.374777	0.372125	0.37583	0.371323	0.377809	0.372051	0.377227	0.369108	0.370336	0.372117	0.363395	0.36977	0.37382	0.376527	0.379777	0.372915
185200	0.375613	0.375801	0.381302	0.367342	0.374315	0.371891	0.37537	0.371123	0.37769	0.372265	0.376514	0.369101	0.371021	0.372467	0.363345	0.369567	0.37351	0.377323	0.38042	0.373522
185300	0.376194	0.376029	0.381366	0.366977	0.373903	0.371892	0.37567	0.37033	0.377599	0.371979	0.375894	0.369073	0.370665	0.371786	0.36402	0.370089	0.374123	0.377135	0.381	0.373216
185400	0.37632	0.376026	0.38197	0.367088	0.373725	0.371558	0.37592	0.370208	0.377446	0.371713	0.375671	0.368719	0.370675	0.372233	0.364107	0.369716	0.374438	0.378678	0.380578	0.373003
185500	0.376723	0.376499	0.382209	0.367106	0.373213	0.37103	0.375979	0.37044	0.377278	0.371691	0.37467	0.369193	0.370031	0.373186	0.364437	0.369305	0.374999	0.378965	0.381637	0.373035
185600	0.376854	0.376013	0.383355	0.367525	0.373668	0.370965	0.376443	0.370298	0.377428	0.370556	0.374144	0.369058	0.369936	0.373291	0.364506	0.36932	0.374704	0.378987	0.381199	0.373482
185700	0.376822	0.376098	0.38237	0.36839	0.373141	0.371456	0.376089	0.370156	0.378223	0.369646	0.374089	0.368514	0.36969	0.372384	0.364471	0.369459	0.373792	0.379141	0.381856	0.374234
185800	0.377018	0.375983	0.382007	0.368744	0.372851	0.371311	0.376175	0.370167	0.377561	0.3691	0.374054	0.368787	0.369632	0.372484	0.364275	0.369195	0.372766	0.379101	0.381734	0.374812
185900	0.377394	0.376248	0.382398	0.368765	0.372031	0.371789	0.375549	0.370096	0.376984	0.368074	0.374229	0.369054	0.369069	0.372302	0.363995	0.369437	0.372443	0.378793	0.381736	0.375281
186000	0.376498	0.375966	0.383003	0.368182	0.372737	0.37196	0.37471	0.370039	0.376924	0.367726	0.374907	0.368988	0.370012	0.372562	0.36403	0.369076	0.371855	0.378727	0.381614	0.375095
186100	0.376892	0.376152	0.383275	0.36787	0.371958	0.372472	0.37477	0.371106	0.377452	0.36737	0.374642	0.368889	0.370707	0.372396	0.364647	0.368736	0.37224	0.378781	0.380864	0.375541
186200	0.377223	0.376378	0.38277	0.367724	0.371548	0.371401	0.374509	0.370923	0.377467	0.366552	0.374912	0.369096	0.371872	0.371963	0.365305	0.368666	0.371593	0.379185	0.380569	0.375301
186300	0.377495	0.376592	0.383063	0.367453	0.371777	0.371314	0.374017	0.370193	0.377523	0.366006	0.374735	0.369009	0.371187	0.372006	0.365938	0.368765	0.371962	0.379714	0.380257	0.37471
186400	0.377796	0.376477	0.382647	0.367804	0.371414	0.371321	0.374115	0.370158	0.378174	0.366203	0.374142	0.369592	0.370884	0.372	0.366743	0.368945	0.372515	0.380061	0.380213	0.375128
186500	0.377934	0.376265	0.382014	0.368144	0.370999	0.372211	0.374184	0.370172	0.378967	0.366713	0.374345	0.369937	0.370352	0.371983	0.36654	0.369051	0.372451	0.380463	0.380324	0.375419
186600	0.377841	0.37606	0.381707	0.368953	0.371079	0.372059	0.372507	0.36987	0.37942	0.367276	0.375124	0.369669	0.37036	0.372622	0.366572	0.368853	0.372229	0.381081	0.380237	0.375166
186700	0.377745	0.375997	0.381749	0.369864	0.370125	0.371784	0.372607	0.370015	0.379977	0.366367	0.374958	0.36979	0.369687	0.372556	0.366591	0.369021	0.371733	0.380763	0.380155	0.374737
186800	0.377753	0.376127	0.382098	0.370288	0.369283	0.371697	0.372294	0.369948	0.380278	0.365079	0.375342	0.368553	0.369526	0.372292	0.366344	0.369111	0.372214	0.381208	0.380699	0.374535
186900	0.377625	0.377001	0.38315	0.370337	0.369023	0.371795	0.371742	0.368681	0.379849	0.365574	0.375963	0.367741	0.36885	0.37285	0.365954	0.368485	0.371941	0.3812	0.380717	0.374535
187000	0.376533	0.376948	0.383487	0.371043	0.369336	0.371028	0.371879	0.369213	0.379798	0.36655	0.376256	0.367695	0.370002	0.373412	0.365413	0.368502	0.372076	0.380356	0.380471	0.374992
187100	0.376973	0.37694	0.383268	0.370899	0.370019	0.371091	0.372521	0.368945	0.379401	0.367061	0.37645	0.368524	0.369856	0.373581	0.365573	0.367456	0.372124	0.380305	0.380076	0.374858
187200	0.376709	0.376607	0.383083	0.371072	0.370124	0.371561	0.372019	0.368934	0.37961	0.366602	0.376409	0.369647	0.370695	0.373572	0.365175	0.367356	0.37153	0.380019	0.380111	0.375191
187300	0.375963	0.376732	0.382217	0.37188	0.370995	0.372011	0.37346	0.368654	0.379632	0.365865	0.376704	0.369731	0.368962	0.372869	0.365233	0.36719	0.371202	0.37947	0.380971	0.375119
187400	0.375554	0.377144	0.382516	0.371681	0.370488	0.370656	0.373264	0.369267	0.379449	0.365232	0.376644	0.369687	0.368835	0.37303	0.365416	0.368192	0.372095	0.379104	0.38146	0.376052
187500	0.37576	0.377537	0.382175	0.371705	0.369805	0.370194	0.372941	0.369181	0.380441	0.364401	0.375671	0.369012	0.368781	0.372605	0.366402	0.368461	0.372188	0.377982	0.381256	0.376474
187600	0.375557	0.376818	0.381727	0.372127	0.370074	0.369777	0.373336	0.369174	0.380819	0.364198	0.375411	0.36789	0.369028	0.371665	0.366405	0.368513	0.372424	0.377668	0.380944	0.377254
187700	0.376181	0.376568	0.38222	0.372418	0.369954	0.369658	0.374296	0.370112	0.381079	0.36479	0.375537	0.367391	0.36963	0.371587	0.365996	0.367716	0.372455	0.377692	0.381434	0.377205
187800	0.376925	0.375785	0.382682	0.372638	0.369754	0.36968	0.37431	0.370434	0.380766	0.364636	0.375498	0.366823	0.370116	0.371105	0.365874	0.368386	0.3721	0.377442	0.381046	0.37612
187900	0.376613	0.37552	0.382597	0.372187	0.369794	0.369867	0.374523	0.370772	0.380787	0.365172	0.375304	0.367033	0.36974	0.37142	0.366542	0.369091	0.372794	0.378467	0.380774	0.376264
188000	0.376965	0.375664	0.383466	0.372437	0.36998	0.369542	0.374488	0.371259	0.381184	0.365493	0.375834	0.36694	0.369643	0.372164	0.366146	0.368388	0.373114	0.378337	0.379922	0.376738
188100	0.37704	0.374753	0.383473	0.372436	0.369752	0.36941	0.3742	0.371372	0.380853	0.366221	0.376062	0.366679	0.369583	0.372261	0.365899	0.368043	0.373026	0.37825	0.379175	0.377266
188200	0.376436	0.374525	0.383953	0.372798	0.368911	0.369118	0.373993	0.3713	0.380669	0.366388	0.376408	0.366519	0.370109	0.372309	0.366152	0.368249	0.372663	0.378284	0.379275	0.377168
188300	0.376055	0.373781	0.384152	0.372715	0.369037	0.368389	0.37459	0.371443	0.381017	0.366812	0.376155	0.366721	0.370326	0.372266	0.367068	0.368685	0.372738	0.378369	0.378893	0.378011
188400	0.376509	0.37399	0.383476	0.371829	0.368868	0.368604	0.37384	0.371476	0.381074	0.367434	0.375166	0.367256	0.3705	0.371617	0.367072	0.369358	0.37214	0.378413	0.379343	0.37836
188500	0.376748	0.374433	0.383945	0.372474	0.369133	0.368761	0.373288	0.372189	0.381913	0.367739	0.375045	0.367419	0.370142	0.372099	0.366986	0.369291	0.371867	0.377715	0.379587	0.378213
188600	0.376563	0.373871	0.383633	0.372062	0.368662	0.368734	0.372686	0.372352	0.381455	0.367965	0.374751	0.36688	0.369764	0.371945	0.366975	0.369406	0.371992	0.378892	0.379935	0.37877
188700	0.376724	0.373644	0.382596	0.372873	0.368952	0.368525	0.372894	0.373134	0.381386	0.36749	0.375216	0.367405	0.369606	0.372353	0.367317	0.369752	0.37105	0.378958	0.379971	0.378759
188800	0.376918	0.374184	0.382789	0.372913	0.36903	0.36963	0.373733	0.372712	0.381146	0.367524	0.37521	0.368152	0.370376	0.372584	0.366479	0.369432	0.370122	0.378871	0.379724	0.379393
188900	0.377181	0.373963	0.382496	0.372842	0.368749	0.369818	0.374432	0.372586	0.381979	0.367233	0.375086	0.368925	0.37153	0.37255	0.366197	0.368854	0.369574	0.378381	0.379427	0.379844
189000	0.377405	0.374052	0.383226	0.373262	0.369219	0.370469	0.374548	0.372116	0.382526	0.367087	0.37558	0.368628	0.372596	0.371781	0.365894	0.369184	0.369694	0.37809	0.378794	0.379502
189100	0.377285	0.374379	0.38356	0.373119	0.369262	0.370172	0.375328	0.371935	0.382489	0.366787	0.375468	0.368469	0.372907	0.371775	0.365592	0.369902	0.370178	0.377283	0.378156	0.379003
189200	0.37711	0.374744	0.383587	0.373912	0.369429	0.369953	0.374587	0.372576	0.382521	0.367375	0.375076	0.368458	0.373049	0.371253	0.365388	0.370263	0.370795	0.377224	0.377839	0.379484
189300	0.377102	0.374999	0.383698	0.374046	0.369308	0.370116	0.375121	0.373447	0.382809	0.368003	0.37482	0.36839	0.372183	0.371152	0.365295	0.369567	0.370789	0.376751	0.377944	0.379602
189400	0.377832	0.37558	0.383684	0.373429	0.369462	0.370416	0.375426	0.373514	0.382275	0.368204	0.375127	0.369402	0.371836	0.371362	0.365213	0.369336	0.370523	0.376421	0.377746	0.378786
189500	0.378078	0.375894	0.383173	0.37318	0.36948	0.370668	0.374905	0.372707	0.38165	0.367951	0.375167	0.36968	0.371868	0.371759	0.365285	0.369312	0.370096	0.376081	0.377762	0.378421
189600	0.377663	0.375481	0.382874	0.372637	0.369936	0.370246	0.37487	0.37186	0.381188	0.368063	0.374237	0.369854	0.37247	0.371599	0.36452	0.370403	0.370674	0.375936	0.377288	0.377671
189700	0.376632	0.375599	0.382584	0.373009	0.370494	0.370557	0.374002	0.372116	0.380777	0.36797	0.374661	0.369499	0.371582	0.37129	0.365521	0.370796	0.370488	0.375186	0.377207	0.378146
189800	0.376269	0.375569	0.382958	0.373426	0.370421	0.371451	0.374484	0.371857	0.379935	0.367243	0.375234	0.369529	0.371457	0.370743	0.365515	0.371271	0.370713	0.375079	0.376827	0.378079
189900	0.375828	0.374794	0.382947	0.373101	0.370287	0.371407	0.374468	0.371986	0.379122	0.367118	0.375026	0.369562	0.371968	0.370559	0.36505	0.371261	0.37048	0.37521	0.376975	0.378058
190000	0.376055	0.374952	0.382683	0.373131	0.369945	0.371449	0.374622	0.371515	0.378343	0.365905	0.375508	0.369827	0.3725	0.370872	0.365223	0.371855	0.370105	0.374294	0.377311	0.377892
190100	0.375832	0.37492	0.382788	0.372489	0.369986	0.371335	0.374074	0.371231	0.377661	0.366053	0.375906	0.370061	0.373303	0.370286	0.36631	0.372205	0.370161	0.373555	0.376829	0.378371
190200	0.37529	0.374507	0.383213	0.373199	0.369176	0.3721	0.373963	0.371123	0.377399	0.365791	0.376386	0.368539	0.373896	0.370478	0.366329	0.372307	0.369522	0.373425	0.376303	0.378335
190300	0.375564	0.373796	0.383139	0.372661	0.369141	0.371321	0.373691	0.371612	0.377022	0.366242	0.376257	0.368033	0.373756	0.369911	0.366752	0.371924	0.369568	0.373992	0.375432	0.378382
190400	0.377198	0.374419	0.382623	0.372013	0.368983	0.371546	0.373812	0.372073	0.377046	0.366036	0.375815	0.367826	0.373791	0.369791	0.366499	0.371824	0.368829	0.373951	0.37581	0.377984
190500	0.378123	0.374605	0.382518	0.372372	0.369361	0.371051	0.374513	0.372589	0.376887	0.365429	0.37591	0.367297	0.374648	0.369883	0.36717	0.372405	0.36908	0.374605	0.375737	0.377833
190600	0.378556	0.374808	0.383331	0.372548	0.369495	0.370991	0.373964	0.372887	0.376871	0.366226	0.375208	0.368404	0.37456	0.369402	0.367003	0.371708	0.368628	0.374995	0.376124	0.377473
190700	0.378612	0.37469	0.383365	0.373046	0.369653	0.370144	0.373651	0.37363	0.376895	0.366517	0.374863	0.367767	0.375197	0.368912	0.367417	0.371164	0.368009	0.374735	0.376798	0.376497
190800	0.378812	0.374515	0.383393	0.37306	0.369753	0.371125	0.37419	0.373596	0.376689	0.365928	0.374922	0.368833	0.375018	0.368848	0.36675	0.37068	0.367504	0.374673	0.37671	0.376406
190900	0.379019	0.374776	0.383961	0.373723	0.369772	0.371096	0.374715	0.372544	0.376588	0.366607	0.374881	0.369573	0.37444	0.368559	0.366119	0.370726	0.367666	0.375241	0.376827	0.376251
191000	0.378437	0.37472	0.38359	0.373462	0.369435	0.370941	0.375528	0.372505	0.376852	0.366114	0.374416	0.368857	0.37476	0.369037	0.366105	0.370839	0.368416	0.375107	0.377202	0.377115
191100	0.378521	0.374447	0.383468	0.373295	0.369352	0.371067	0.376639	0.372299	0.37689	0.366876	0.374175	0.36905	0.374154	0.369268	0.365534	0.370869	0.368226	0.37411	0.378059	0.376299
191200	0.37763	0.373843	0.383307	0.373933	0.369895	0.370299	0.377153	0.372562	0.377023	0.366017	0.373378	0.369123	0.373874	0.369492	0.365724	0.370696	0.367962	0.374156	0.378203	0.375527
191300	0.378965	0.373033	0.383419	0.375104	0.369559	0.370282	0.377768	0.372328	0.377338	0.366449	0.373111	0.369426	0.37365	0.369311	0.365818	0.370694	0.367557	0.37435	0.378611	0.375361
191400	0.378677	0.372867	0.383658	0.374951	0.369201	0.370235	0.377773	0.372773	0.377072	0.366554	0.373121	0.369356	0.374784	0.369442	0.366381	0.370325	0.368091	0.373777	0.377411	0.375354
191500	0.378455	0.373218	0.383735	0.375185	0.370019	0.370013	0.377931	0.372889	0.376989	0.366102	0.373254	0.369364	0.374597	0.368688	0.366092	0.370203	0.368122	0.374008	0.377544	0.376791
191600	0.378309	0.372701	0.383754	0.374474	0.369504	0.370843	0.377758	0.371873	0.377703	0.366612	0.37337	0.369412	0.374963	0.369612	0.36691	0.370378	0.368466	0.374605	0.377578	0.376902
191700	0.379256	0.37309	0.383663	0.375	0.369611	0.369839	0.377183	0.370692	0.376942	0.36668	0.373986	0.368469	0.374706	0.36945	0.367442	0.370323	0.367877	0.374467	0.37734	0.376935
191800	0.379179	0.373432	0.383421	0.374713	0.369646	0.370144	0.377296	0.370256	0.376178	0.365827	0.374419	0.368517	0.374296	0.369195	0.367285	0.370688	0.36929	0.374092	0.376539	0.377372
191900	0.379793	0.374418	0.383198	0.373977	0.369792	0.370731	0.377615	0.37046	0.375654	0.365634	0.374322	0.368413	0.374027	0.368853	0.367469	0.370671	0.369849	0.374453	0.376391	0.377243
192000	0.379323	0.374435	0.383404	0.373107	0.370232	0.370284	0.377539	0.369872	0.375548	0.36591	0.374381	0.368392	0.373933	0.368396	0.367559	0.369746	0.368992	0.37517	0.377312	0.377509
192100	0.378778	0.374546	0.383174	0.37316	0.370263	0.369564	0.377101	0.370003	0.375291	0.365705	0.374874	0.368602	0.373778	0.36783	0.367196	0.370181	0.368719	0.375143	0.377564	0.377008
192200	0.378344	0.375317	0.383099	0.3734	0.370862	0.369828	0.377264	0.370781	0.374106	0.365919	0.375045	0.368593	0.374192	0.367465	0.366654	0.370916	0.368802	0.375527	0.37748	0.377621
192300	0.377759	0.375465	0.383603	0.373886	0.370846	0.36912	0.377142	0.371389	0.374093	0.365667	0.374989	0.368079	0.374411	0.368003	0.367027	0.370859	0.369456	0.374846	0.377984	0.377745
192400	0.376519	0.375096	0.383067	0.37355	0.370504	0.369133	0.376997	0.372049	0.373793	0.365573	0.374671	0.368067	0.374338	0.368232	0.366643	0.370673	0.368896	0.374713	0.377936	0.377953
192500	0.376585	0.37543	0.382316	0.373537	0.370375	0.369082	0.377176	0.371841	0.374393	0.366386	0.374288	0.368137	0.374702	0.369386	0.366416	0.370917	0.368797	0.374917	0.377808	0.378298
192600	0.377064	0.37531	0.382575	0.37295	0.370301	0.368396	0.376802	0.371077	0.373956	0.366656	0.373437	0.368261	0.374566	0.369275	0.365633	0.370976	0.369355	0.375057	0.378235	0.378203
192700	0.376713	0.375412	0.382665	0.372948	0.370992	0.368508	0.377256	0.370276	0.374055	0.366873	0.372708	0.36783	0.374785	0.36825	0.366207	0.370625	0.369521	0.374575	0.378523	0.378904
192800	0.375472	0.374802	0.382476	0.373292	0.371719	0.368482	0.377499	0.370182	0.373806	0.366414	0.372154	0.367871	0.375164	0.367946	0.365467	0.370266	0.369769	0.375146	0.379344	0.378896
192900	0.376181	0.374929	0.381954	0.373779	0.37227	0.368019	0.377091	0.37065	0.374444	0.366889	0.371614	0.368102	0.374482	0.368792	0.36467	0.370216	0.369963	0.375857	0.379587	0.378911
193000	0.376062	0.375036	0.381974	0.374537	0.372004	0.367939	0.377491	0.37066	0.374674	0.366949	0.372052	0.368505	0.374594	0.369006	0.364149	0.370017	0.370438	0.376186	0.379576	0.379327
193100	0.375106	0.375796	0.382541	0.37475	0.37275	0.368351	0.377804	0.369998	0.375295	0.367209	0.371992	0.367758	0.374825	0.369078	0.364554	0.370573	0.369941	0.37552	0.380544	0.379536
193200	0.375242	0.376132	0.382621	0.374303	0.372941	0.368938	0.377985	0.370067	0.374642	0.367065	0.372738	0.368886	0.375702	0.369381	0.36457	0.370695	0.370477	0.376632	0.380529	0.379379
193300	0.375121	0.375773	0.382813	0.374479	0.372947	0.368913	0.37754	0.3699	0.374431	0.366955	0.372317	0.368101	0.375665	0.369331	0.365153	0.371127	0.370392	0.376566	0.380898	0.379052
193400	0.374682	0.376771	0.381725	0.374072	0.373672	0.369936	0.377541	0.369871	0.373401	0.367441	0.372388	0.367638	0.375711	0.36874	0.365287	0.371487	0.370688	0.376338	0.380754	0.379137
193500	0.373711	0.376436	0.382731	0.374659	0.373471	0.369584	0.376993	0.369457	0.374141	0.367683	0.37286	0.367073	0.376559	0.36825	0.365372	0.371461	0.370526	0.376527	0.380725	0.378525
193600	0.372995	0.376519	0.382219	0.374749	0.373631	0.369725	0.376974	0.369891	0.373975	0.368548	0.372482	0.366309	0.377009	0.368273	0.365264	0.371754	0.370431	0.37667	0.381271	0.3789
193700	0.37315	0.37651	0.382534	0.374668	0.373921	0.368687	0.375789	0.370046	0.373684	0.368932	0.372417	0.366455	0.377196	0.368633	0.365622	0.371707	0.369406	0.376993	0.381485	0.379431
193800	0.373445	0.377059	0.38293	0.37436	0.374513	0.368663	0.375782	0.370156	0.373251	0.369577	0.372239	0.366922	0.377748	0.368879	0.365582	0.371405	0.368948	0.377217	0.38048	0.378595
193900	0.374034	0.376998	0.383191	0.374331	0.374651	0.368508	0.374529	0.369983	0.373265	0.370482	0.37287	0.367673	0.377214	0.369108	0.366396	0.371125	0.368584	0.377458	0.38049	0.378841
194000	0.37458	0.377451	0.383548	0.37481	0.375022	0.369056	0.374219	0.37039	0.373599	0.37055	0.372802	0.36802	0.377405	0.36893	0.366565	0.371511	0.36974	0.377484	0.38034	0.378872
194100	0.374502	0.377468	0.383386	0.375003	0.375241	0.369076	0.373247	0.370628	0.373567	0.370348	0.373358	0.368193	0.378301	0.369852	0.366722	0.371886	0.368946	0.378123	0.380731	0.378873
194200	0.374209	0.377724	0.383323	0.376255	0.375979	0.368236	0.373104	0.370493	0.37393	0.370473	0.373033	0.368368	0.37849	0.370163	0.365997	0.371931	0.368869	0.378302	0.381205	0.378864
194300	0.373907	0.377554	0.382864	0.376814	0.375413	0.368469	0.373296	0.37068	0.37369	0.37024	0.372148	0.367972	0.378941	0.369872	0.366172	0.371718	0.368769	0.378515	0.381397	0.378779
194400	0.374758	0.377561	0.382985	0.375832	0.375483	0.369668	0.373259	0.370893	0.373376	0.370261	0.371691	0.366782	0.379132	0.369922	0.36566	0.372139	0.368451	0.378963	0.381389	0.379483
194500	0.374522	0.377383	0.383252	0.375236	0.375528	0.370527	0.373066	0.370507	0.373678	0.370037	0.371492	0.366601	0.378743	0.369793	0.365658	0.371963	0.367777	0.379335	0.381532	0.378915
194600	0.374224	0.377132	0.384131	0.37499	0.375433	0.371041	0.374423	0.370127	0.373755	0.370385	0.371606	0.367052	0.379138	0.369598	0.365986	0.371	0.367817	0.380312	0.382327	0.378306
194700	0.374596	0.376149	0.384152	0.375247	0.376752	0.371061	0.374718	0.370436	0.373514	0.369686	0.371877	0.366241	0.379225	0.370109	0.365926	0.370778	0.367954	0.380437	0.382103	0.378433
194800	0.374278	0.375948	0.384017	0.374791	0.376694	0.371071	0.374299	0.370965	0.373544	0.369685	0.371659	0.365254	0.37896	0.370334	0.366132	0.371444	0.367721	0.380058	0.382251	0.378542
194900	0.373497	0.37541	0.38333	0.374934	0.376634	0.371861	0.374021	0.371311	0.373861	0.369224	0.37151	0.36424	0.378359	0.370838	0.366162	0.371694	0.367898	0.379959	0.381767	0.378827
195000	0.373392	0.375478	0.383398	0.374804	0.376076	0.371402	0.374253	0.371996	0.374578	0.368609	0.371539	0.364488	0.377846	0.370257	0.3663	0.371821	0.368681	0.379383	0.381434	0.379159
195100	0.37338	0.375629	0.383881	0.374557	0.376047	0.371308	0.374211	0.371838	0.375186	0.36853	0.370624	0.364428	0.377698	0.370258	0.366025	0.371947	0.368923	0.379173	0.381136	0.379079
195200	0.373592	0.375487	0.383686	0.374748	0.375782	0.371739	0.373543	0.372206	0.375643	0.368828	0.371405	0.364589	0.378088	0.370539	0.366176	0.371739	0.369334	0.378793	0.380569	0.378879
195300	0.373217	0.375769	0.383768	0.374553	0.375482	0.371413	0.373602	0.37223	0.375543	0.36904	0.370105	0.364655	0.378247	0.370004	0.367047	0.370966	0.36891	0.378036	0.380567	0.378503
195400	0.373039	0.375688	0.383685	0.373881	0.374497	0.372739	0.373751	0.372887	0.375587	0.369876	0.370309	0.364369	0.378384	0.369963	0.367527	0.370589	0.368472	0.37751	0.379633	0.378265
195500	0.372735	0.376564	0.383738	0.374015	0.374547	0.37232	0.373149	0.373823	0.375674	0.368685	0.370007	0.364949	0.378433	0.369696	0.36841	0.370478	0.368361	0.377844	0.379955	0.377977
195600	0.372542	0.376963	0.384175	0.373317	0.374593	0.371796	0.373028	0.374158	0.375664	0.368745	0.369842	0.364374	0.377976	0.369064	0.368361	0.370491	0.367842	0.376406	0.380321	0.377082
195700	0.372121	0.376896	0.384056	0.373261	0.374941	0.371958	0.372331	0.373548	0.374833	0.369083	0.369506	0.364439	0.377523	0.369028	0.368537	0.370362	0.367984	0.376475	0.380432	0.377254
195800	0.372051	0.376657	0.382895	0.373013	0.375132	0.371467	0.371707	0.373066	0.374644	0.369297	0.370127	0.364117	0.377226	0.368861	0.367911	0.370601	0.367498	0.376611	0.379797	0.376929
195900	0.372437	0.376089	0.382881	0.372854	0.375477	0.371737	0.370381	0.37358	0.374495	0.368785	0.370799	0.36509	0.376992	0.369807	0.367442	0.371454	0.368422	0.376938	0.379653	0.376119
196000	0.373157	0.375479	0.383255	0.37283	0.37556	0.371257	0.370458	0.37369	0.373653	0.367923	0.371097	0.365948	0.376906	0.36922	0.367871	0.371539	0.367615	0.377154	0.379727	0.376515
196100	0.372421	0.375713	0.382719	0.371811	0.375804	0.371262	0.369967	0.373833	0.373629	0.367798	0.37141	0.365836	0.376794	0.368434	0.367806	0.371863	0.368642	0.377511	0.379835	0.376167
196200	0.372792	0.376415	0.381806	0.371796	0.375118	0.371691	0.369192	0.373745	0.373206	0.367459	0.371237	0.363936	0.376897	0.368346	0.366613	0.372361	0.368472	0.376913	0.379344	0.376082
196300	0.372633	0.376517	0.381648	0.371766	0.374627	0.371742	0.369235	0.373445	0.373839	0.366777	0.370723	0.363414	0.377429	0.368539	0.366704	0.372562	0.368722	0.377057	0.378166	0.376863
196400	0.373254	0.376986	0.380505	0.371593	0.374517	0.371756	0.369674	0.373191	0.373829	0.366462	0.370233	0.364169	0.376925	0.368373	0.36696	0.372947	0.368521	0.377554	0.378581	0.376828
196500	0.373499	0.376785	0.381086	0.37107	0.37419	0.371562	0.370518	0.372832	0.373946	0.366622	0.37064	0.363521	0.377012	0.36865	0.366555	0.372719	0.369114	0.377907	0.37815	0.376227
196600	0.373502	0.376492	0.38123	0.372472	0.374508	0.371479	0.36916	0.372947	0.374097	0.36645	0.370888	0.363227	0.377363	0.368306	0.366531	0.373005	0.368749	0.377912	0.377474	0.37611
196700	0.373434	0.376582	0.380465	0.372849	0.374654	0.371369	0.36972	0.37271	0.373533	0.366344	0.371452	0.361596	0.377196	0.368514	0.366175	0.372974	0.368471	0.378403	0.376672	0.375448
196800	0.373927	0.376612	0.381004	0.373419	0.374139	0.371039	0.369396	0.371984	0.373254	0.366155	0.371315	0.362422	0.376826	0.368391	0.365937	0.373072	0.368421	0.378027	0.376933	0.374508
196900	0.373537	0.376527	0.381715	0.372955	0.374064	0.371468	0.369602	0.372553	0.372985	0.366483	0.369932	0.362607	0.376207	0.368323	0.366443	0.373327	0.368571	0.377609	0.37756	0.374044
197000	0.373125	0.377044	0.381979	0.373181	0.374267	0.37114	0.369922	0.372247	0.372985	0.36584	0.369599	0.362687	0.376562	0.36799	0.366503	0.373744	0.369684	0.377907	0.377772	0.373781
197100	0.372649	0.377445	0.381172	0.373591	0.374397	0.372502	0.369201	0.372431	0.373159	0.365895	0.369217	0.363333	0.376107	0.367468	0.366444	0.374202	0.369223	0.377813	0.377908	0.373508
197200	0.372809	0.377388	0.380769	0.373037	0.37374	0.373107	0.369446	0.373014	0.372564	0.366128	0.369452	0.364262	0.376851	0.368039	0.366441	0.374367	0.369201	0.377812	0.377929	0.37355
197300	0.372054	0.37788	0.380325	0.373307	0.374453	0.373368	0.369099	0.37292	0.373338	0.366059	0.369186	0.364337	0.376483	0.368269	0.366617	0.374782	0.369157	0.377553	0.377927	0.373097
197400	0.371962	0.377345	0.380461	0.372834	0.375116	0.37257	0.369405	0.372263	0.372825	0.366453	0.369135	0.363875	0.375954	0.368659	0.366102	0.374264	0.368729	0.376883	0.377804	0.372566
197500	0.372139	0.378115	0.380846	0.374033	0.374563	0.372352	0.369	0.372386	0.37258	0.366009	0.369157	0.363426	0.376074	0.368425	0.367059	0.373723	0.369609	0.376338	0.377725	0.371864
197600	0.372083	0.378492	0.381291	0.373987	0.374548	0.371622	0.369371	0.372824	0.372424	0.365559	0.368484	0.36314	0.376148	0.368068	0.36703	0.37447	0.369055	0.37602	0.377815	0.371663
197700	0.37197	0.377789	0.380312	0.373901	0.375079	0.37165	0.369033	0.373284	0.372318	0.365468	0.369203	0.363142	0.376547	0.368145	0.367364	0.374669	0.36887	0.375913	0.37798	0.372124
197800	0.37155	0.377985	0.379293	0.373346	0.37506	0.371229	0.368465	0.373399	0.372444	0.366041	0.369683	0.363189	0.378001	0.368138	0.366636	0.374495	0.369625	0.375561	0.377509	0.372692
197900	0.371894	0.377884	0.379948	0.372344	0.374772	0.371391	0.368605	0.373004	0.372088	0.366331	0.369766	0.363173	0.377201	0.36852	0.366988	0.374827	0.369751	0.375181	0.377747	0.373544
198000	0.372629	0.378232	0.379772	0.372403	0.374582	0.37126	0.367886	0.373296	0.372178	0.367602	0.369833	0.363166	0.377145	0.369347	0.367251	0.375329	0.368737	0.374544	0.377492	0.374104
198100	0.372765	0.377073	0.379821	0.372309	0.374428	0.3715	0.368825	0.374254	0.37233	0.367365	0.369391	0.363748	0.377415	0.369198	0.367452	0.375034	0.369109	0.373848	0.377266	0.374482
198200	0.372767	0.377522	0.378854	0.371788	0.374741	0.372977	0.369265	0.374097	0.37169	0.3669	0.369209	0.363776	0.376965	0.368553	0.367275	0.374239	0.36883	0.374463	0.377708	0.375673
198300	0.372984	0.378019	0.380325	0.371427	0.376218	0.372861	0.369238	0.374219	0.372562	0.36637	0.369496	0.364753	0.376982	0.368351	0.367186	0.373802	0.368722	0.375871	0.377091	0.376547
198400	0.373194	0.378337	0.381038	0.371255	0.376633	0.372926	0.368934	0.374129	0.372267	0.366288	0.369053	0.36514	0.376243	0.369552	0.367392	0.374435	0.368422	0.375831	0.377243	0.376565
198500	0.372707	0.378018	0.380691	0.371275	0.377371	0.371942	0.368832	0.374321	0.37291	0.36608	0.368593	0.365308	0.375638	0.370543	0.366981	0.374702	0.368846	0.375593	0.377149	0.377075
198600	0.372132	0.377965	0.381226	0.370726	0.378009	0.371316	0.369971	0.375094	0.372761	0.366809	0.368664	0.364328	0.375846	0.369822	0.366007	0.375413	0.369302	0.375112	0.37705	0.377303
198700	0.371905	0.377756	0.381231	0.36999	0.378427	0.371252	0.370454	0.374447	0.372805	0.366228	0.368924	0.36506	0.376141	0.36963	0.366374	0.375838	0.369956	0.375334	0.376682	0.376957
198800	0.372164	0.377606	0.381116	0.368972	0.377693	0.370661	0.371354	0.374456	0.372376	0.366361	0.369655	0.364823	0.376157	0.37032	0.366042	0.376361	0.370354	0.374879	0.375965	0.376635
198900	0.372542	0.377872	0.380862	0.368415	0.378041	0.369485	0.371352	0.374078	0.371578	0.366429	0.369856	0.365343	0.376254	0.370811	0.366074	0.376502	0.37078	0.375333	0.375754	0.376316
199000	0.37211	0.378315	0.380019	0.36871	0.377734	0.36897	0.371012	0.374048	0.370754	0.366526	0.369656	0.365163	0.376764	0.371437	0.366501	0.376473	0.370467	0.374663	0.375015	0.37634
199100	0.371965	0.37762	0.379624	0.368798	0.377313	0.36912	0.371815	0.373821	0.371424	0.366408	0.369738	0.364786	0.376364	0.371581	0.367237	0.376369	0.370686	0.374087	0.374865	0.376966
199200	0.371973	0.37786	0.379708	0.368846	0.377713	0.370759	0.371972	0.374867	0.371298	0.367005	0.370095	0.365152	0.376641	0.371994	0.367788	0.377156	0.369838	0.373969	0.374772	0.376398
199300	0.37227	0.377667	0.380137	0.368444	0.377679	0.370885	0.373364	0.37493	0.371526	0.367887	0.369875	0.365723	0.376109	0.372176	0.367881	0.377231	0.369051	0.374203	0.374841	0.376354
199400	0.373073	0.378397	0.379123	0.367958	0.378505	0.371573	0.373183	0.37472	0.37177	0.367669	0.370691	0.366159	0.376407	0.372165	0.36864	0.377089	0.369182	0.374434	0.374759	0.376603
199500	0.373069	0.378551	0.379551	0.36828	0.378829	0.370493	0.372876	0.375214	0.371591	0.3679	0.371207	0.365306	0.376646	0.372267	0.368922	0.377459	0.369475	0.374483	0.375296	0.376447
199600	0.372805	0.378828	0.379817	0.367421	0.378883	0.36983	0.372856	0.375303	0.371731	0.369158	0.371496	0.365685	0.375971	0.371986	0.368848	0.377844	0.370179	0.375027	0.375447	0.37639
199700	0.372516	0.378672	0.380236	0.367669	0.378188	0.369885	0.372537	0.375085	0.372808	0.370119	0.371953	0.366177	0.375465	0.372489	0.369052	0.378241	0.370535	0.375447	0.37511	0.376005
199800	0.372672	0.378393	0.379285	0.366978	0.377852	0.370672	0.372069	0.375088	0.372798	0.370526	0.371831	0.367	0.376111	0.372272	0.369564	0.378459	0.371132	0.374508	0.375039	0.376435
[truncated: 2 more rows]

## Sheet: S5 Fig
type 1 regulation		type 2 regulation		type 3 regulation
size	fraction adhesive cells	size	fraction adhesive cells	size	fraction adhesive cells
1	0.34299	1	0.177916	1	0.173045
2	0.359937	2	0.20285	2	0.243233
3	0.355674	3	0.193501	3	0.256487
4	0.359248	4	0.19325	4	0.272607
5	0.360306	5	0.196961	5	0.289344
6	0.362596	6	0.199339	6	0.302357
7	0.363948	7	0.20148	7	0.314827
8	0.369392	8	0.204145	8	0.324512
9	0.370281	9	0.205912	9	0.333364
10	0.371497	10	0.206345	10	0.342796
11	0.373351	11	0.207578	11	0.355408
12	0.374518	12	0.207844	12	0.362448
13	0.375163	13	0.20978	13	0.371903
14	0.374246	14	0.210256	14	0.373457
15	0.37831	15	0.209127	15	0.377969
16	0.380756	16	0.206334	16	0.382714
17	0.381191	17	0.21223	17	0.385934
18	0.389745	18	0.217503	18	0.39037
19	0.391007	19	0.215492	19	0.393225
20	0.379408	20	0.210724	20	0.40193
21	0.386431	21	0.21076	21	0.410354
22	0.382836	22	0.215945	22	0.411092
23	0.395583	23	0.212537	23	0.419494
24	0.399374	24	0.196565	24	0.406183
25	0.395728	25	0.181633	25	0.404402
26	0.390039	26	0.201592	26	0.410679
27	0.401416	27	0.215432	27	0.40166
28	0.397584	28	0.213203	28	0.397768
29	0.395402	29	0.224694	29	0.424072
30	0.381111	30	0.207692	30	0.437363
31	0.419355	31	0.165899	31	0.434359
32	0.432692	32	0.151786	32	0.435764
33	0.430303			33	0.395406
34	0.403186			34	0.419118
35	0.431933			35	0.47395
36	0.461111			36	0.419753
37	0.364865			37	0.315315
38	0.365497			38	0.482456
39	0.448718			39	0.397436
40	0.375			40	0.458333
41	0.292683			41	0.434146
				42	0.440476
				43	0.465116
				44	0.433712
				45	0.443704
				46	0.429766
				47	0.408983
				48	0.416667

## Sheet: S7A Fig
type	size	Diversity genotypes	Diversity collectives
1	2	0	0
1	2	0	0
1	2	1	1
1	2	1	1
1	2	1	1
1	2	0	0
1	2	1	1
1	2	1	1
1	2	0	0
1	2	0	1
1	2	0	0
1	2	0	1
1	2	1	1
1	2	1	1
1	2	0	0
1	2	1	1
1	2	0	0
1	2	1	1
1	2	0	1
1	2	0	1
1	2	1	1
1	2	0	0
1	2	1	0
1	2	1	1
1	2	1	1
1	2	1	1
1	2	0	0
1	2	0	0
1	2	0	0
1	2	0	1
1	2	1	1
1	2	1	1
1	2	1	1
1	2	0	0
1	2	1	1
1	2	0	1
1	2	0	1
1	2	1	1
1	2	0	0
1	2	1	1
1	2	1	1
1	2	0	0
1	2	0	0
1	2	1	1
1	2	1	1
1	2	0	0
1	2	0	0
1	2	1	1
1	2	1	1
1	2	1	1
1	2	1	1
1	2	0	0
1	2	1	1
1	2	1	1
1	2	0	0
1	2	1	1
1	2	0	1
1	2	1	1
1	2	1	1
1	2	0	1
1	2	1	1
1	2	1	1
1	2	0	0
1	2	1	1
1	2	1	1
1	2	0	0
1	2	1	1
1	2	1	1
1	2	1	1
1	2	0	0
1	2	0	0
1	2	1	1
1	2	0	0
1	2	0	0
1	2	1	1
1	2	1	1
1	2	1	1
1	2	0	0
1	2	0	0
1	2	1	1
1	2	1	1
1	2	0	1
1	2	0	0
1	2	1	1
1	2	1	1
1	2	1	1
1	2	0	0
1	2	1	1
1	2	1	1
1	2	1	1
1	2	1	1
1	2	0	0
1	2	1	1
1	2	0	1
1	2	1	1
1	2	1	1
1	2	0	1
1	2	1	1
1	2	1	1
1	2	0	1
1	2	0	0
1	2	0	0
1	2	0	0
1	2	0	0
1	2	1	1
1	2	0	0
1	2	1	1
1	2	0	0
1	2	1	1
1	2	1	1
1	2	0	1
1	2	1	1
1	2	1	1
1	2	1	1
1	2	1	1
1	2	0	0
1	2	0	0
1	2	1	1
1	2	1	1
1	2	1	1
1	2	0	0
1	2	1	1
1	2	1	1
1	2	0	0
1	2	0	1
1	2	0	1
1	2	0	0
1	2	1	1
1	2	0	1
1	2	0	0
1	2	1	1
1	2	1	1
1	2	1	1
1	2	1	1
1	2	1	0
1	2	1	1
1	2	1	1
1	2	1	1
1	2	1	1
1	2	1	1
1	2	1	1
1	2	1	1
1	2	0	0
1	2	1	1
1	2	0	0
1	2	1	1
1	2	1	1
1	2	0	0
1	2	0	1
1	2	0	1
1	2	0	0
1	2	1	1
1	2	0	0
1	2	0	1
1	2	0	1
1	2	0	1
1	2	1	1
1	2	0	0
1	2	1	1
1	2	0	0
1	2	0	0
1	2	0	0
1	2	1	1
1	2	1	1
1	2	1	1
1	2	1	1
1	2	1	1
1	2	1	1
1	2	1	1
1	2	0	0
1	2	0	1
1	2	0	0
1	2	0	0
1	2	0	0
1	2	0	0
1	2	0	1
1	2	1	1
1	2	1	1
1	2	1	1
1	2	0	0
1	2	1	1
1	2	1	1
1	2	0	0
1	2	1	1
1	2	0	0
1	2	1	1
1	2	1	1
1	2	0	1
1	2	0	0
1	2	1	1
1	2	0	0
1	2	1	1
1	2	1	1
1	2	1	1
1	2	0	0
1	2	0	0
1	2	1	1
1	2	0	0
1	2	0	0
1	2	0	0
1	2	0	0
1	2	1	1
1	2	1	1
1	2	0	1
1	2	0	0
1	2	1	1
1	2	0	0
1	2	0	0
1	2	1	1
1	2	0	0
1	2	0	1
1	2	1	1
1	2	0	0
1	2	0	0
1	2	1	1
1	2	0	1
1	2	1	1
1	2	0	0
1	2	0	0
1	2	0	0
1	2	0	0
1	2	0	0
1	2	0	0
1	2	1	1
1	2	0	0
1	2	1	1
1	2	0	0
1	2	1	1
1	2	0	0
1	2	1	1
1	2	1	1
1	2	0	1
1	2	1	1
1	2	1	1
1	2	1	1
1	2	0	1
1	2	1	1
1	2	1	1
1	2	1	1
1	2	1	1
1	2	0	0
1	2	0	0
1	2	1	1
1	2	1	1
1	2	0	1
1	2	0	0
1	2	0	1
1	2	1	1
1	2	1	1
1	2	0	1
1	2	1	1
1	2	1	1
1	2	0	1
1	2	1	1
1	2	1	1
1	2	0	0
1	2	1	1
1	2	1	1
1	2	0	1
1	2	1	1
1	2	0	0
1	2	1	1
1	2	1	1
1	2	1	1
1	2	0	1
1	2	0	1
1	2	0	0
1	2	0	0
1	2	1	1
1	2	0	1
1	2	0	1
1	2	0	0
1	2	0	0
1	2	0	0
1	2	1	1
1	2	0	0
1	2	0	0
1	2	1	1
1	2	1	1
1	2	1	1
1	2	1	1
1	2	1	1
1	2	1	1
1	2	1	1
1	2	0	0
1	2	0	1
1	2	1	1
1	2	0	0
1	2	1	1
1	2	0	0
1	2	1	1
1	2	1	1
1	2	0	1
1	2	0	1
1	2	0	0
1	2	0	0
1	2	0	0
1	2	1	1
1	2	1	1
1	2	1	1
1	2	1	1
1	2	0	0
1	2	1	1
1	2	1	1
1	2	1	1
1	2	1	1
1	2	0	0
1	2	1	1
1	2	1	1
1	2	0	0
1	2	0	0
1	2	0	0
1	2	1	1
1	2	1	1
1	2	1	1
1	2	1	1
1	2	0	1
1	2	0	0
1	2	1	1
1	2	0	1
1	2	0	1
1	2	0	0
1	2	1	1
1	2	1	1
1	2	1	1
1	2	1	1
1	2	1	1
1	2	1	1
1	2	0	0
1	2	0	0
1	2	1	1
1	2	0	0
1	2	1	1
1	2	1	1
1	2	0	0
1	2	0	0
1	2	1	1
1	2	0	0
1	2	1	1
1	2	0	1
1	2	0	0
1	2	1	1
1	2	1	1
1	2	1	1
1	2	0	1
1	2	0	0
1	2	1	1
1	2	0	0
1	2	0	1
1	2	1	1
1	2	1	1
1	2	1	1
1	2	0	1
1	2	0	0
1	2	1	1
1	2	0	0
1	2	0	1
1	2	1	1
1	2	1	1
1	2	0	0
1	2	1	1
1	2	1	1
1	2	1	1
1	2	0	1
1	2	1	1
1	2	0	0
1	2	1	1
1	2	1	1
1	2	0	1
1	2	1	1
1	2	1	1
1	2	0	0
1	2	0	0
1	2	1	1
1	2	0	1
1	2	1	1
1	2	0	0
1	2	0	0
1	2	0	1
1	2	0	0
1	2	1	1
1	2	0	0
1	2	1	1
1	2	0	0
1	2	1	1
1	2	0	1
1	2	0	0
1	2	1	1
1	2	1	1
1	2	0	0
1	2	1	1
1	2	1	1
1	2	1	1
1	2	1	1
1	2	0	0
1	2	1	1
1	2	1	1
1	2	1	1
1	2	0	0
1	2	0	1
1	2	1	1
1	2	0	0
1	2	0	0
1	2	0	0
1	2	0	0
1	2	0	0
1	2	0	0
1	2	0	0
1	2	0	1
1	2	1	1
1	2	0	0
1	2	0	0
1	2	1	1
1	2	1	1
1	2	1	1
1	2	0	0
1	2	0	0
1	2	0	1
1	2	0	0
1	2	0	0
1	2	1	1
1	2	1	1
1	2	0	0
1	2	0	0
1	2	0	0
1	2	1	1
1	2	1	1
1	2	0	0
1	2	1	1
1	2	0	1
1	2	1	1
1	2	0	0
1	2	1	1
1	2	1	1
1	2	1	1
1	2	0	0
1	2	1	1
1	2	1	1
1	2	0	1
1	2	0	0
1	2	0	0
1	2	0	1
1	2	1	1
1	2	0	0
1	2	0	1
1	2	0	0
1	2	0	0
1	2	0	0
1	2	1	1
1	2	0	0
1	2	1	1
1	2	0	1
1	2	1	1
1	2	1	1
1	2	1	1
1	2	0	0
1	2	1	1
1	2	0	1
1	2	1	1
1	2	1	1
1	2	1	1
1	2	0	0
1	2	1	1
1	2	0	1
1	2	0	0
1	2	0	0
1	2	1	1
1	2	0	0
1	2	1	1
1	2	0	0
1	2	1	1
1	2	0	0
1	2	0	1
1	2	1	1
1	2	0	1
1	2	1	1
1	2	1	1
1	2	1	1
1	2	1	1
1	2	0	0
1	2	0	1
1	2	1	1
1	2	1	1
1	2	1	1
1	2	0	1
1	2	0	1
1	2	0	1
1	2	1	1
1	2	1	1
1	2	0	0
1	2	0	0
1	2	0	0
1	2	0	0
1	2	1	1
1	2	0	1
1	2	0	0
1	2	0	1
1	2	0	0
1	2	0	0
1	2	1	1
1	2	1	1
1	2	1	1
1	2	0	0
1	2	0	0
1	2	1	1
1	2	0	0
1	2	0	0
1	2	0	0
1	2	0	0
1	2	0	0
1	2	1	0
1	2	0	0
1	2	0	0
1	2	0	1
1	2	1	1
1	2	1	1
1	2	0	0
1	2	0	0
1	2	1	1
1	2	0	0
1	2	1	1
1	2	0	0
1	2	1	1
1	2	0	1
1	2	1	1
1	2	0	0
1	2	1	1
1	2	0	1
1	2	0	1
1	2	1	1
1	2	0	0
1	2	0	0
1	2	0	0
1	2	1	1
1	2	0	1
1	2	1	1
1	2	0	0
1	2	1	1
1	2	1	1
1	2	0	0
1	2	1	1
1	2	0	0
1	2	1	1
1	2	0	1
1	2	0	1
1	2	0	0
1	2	0	0
1	2	0	1
1	2	0	1
1	2	0	0
1	2	1	1
1	2	0	0
1	2	1	1
1	2	1	1
1	2	0	1
1	2	1	1
1	2	0	0
1	2	0	0
1	2	0	1
1	2	1	1
1	2	1	1
1	2	1	1
1	2	1	1
1	2	0	0
1	2	1	1
1	2	0	0
1	2	0	0
1	2	0	0
1	2	0	1
1	2	0	0
1	2	0	0
1	2	1	1
1	2	0	0
1	2	0	0
1	2	1	1
1	2	1	1
1	2	1	1
1	2	0	0
1	2	0	0
1	2	0	0
1	2	0	0
1	2	0	1
1	2	1	1
1	2	1	1
1	2	1	1
1	2	1	1
1	2	0	1
1	2	1	1
1	2	0	1
1	2	0	1
1	2	0	1
1	2	1	1
1	2	0	0
1	2	1	1
1	2	0	0
1	2	0	0
1	2	0	0
1	2	1	1
1	2	1	1
1	2	1	1
1	2	1	1
1	2	0	0
1	2	0	0
1	2	1	1
1	2	0	0
1	2	0	0
1	2	0	0
1	2	1	1
1	2	0	1
1	2	1	1
1	2	0	0
1	2	1	1
1	2	1	1
1	2	1	1
1	2	0	0
1	2	0	0
1	2	1	1
1	2	1	1
1	2	1	1
1	2	1	1
1	2	1	1
1	2	1	1
1	2	0	0
1	2	1	1
1	2	1	1
1	2	0	0
1	2	1	1
1	2	0	0
1	2	1	1
1	2	0	0
1	2	0	0
1	2	1	1
1	2	0	1
1	2	1	1
1	2	0	1
1	2	0	1
1	2	0	0
1	2	0	1
1	2	0	0
1	2	1	1
1	2	0	1
1	2	1	1
1	2	0	0
1	2	0	0
1	2	1	1
1	2	1	1
1	2	1	1
1	2	1	1
1	2	0	0
1	2	1	1
1	2	0	0
1	2	1	1
1	2	0	1
1	2	0	0
1	2	0	0
1	2	0	0
1	2	1	1
1	2	0	0
1	2	0	0
1	2	0	0
1	2	0	0
1	2	1	1
1	2	1	1
1	2	1	1
1	2	0	0
1	2	1	1
1	2	0	0
1	2	0	0
1	2	0	0
1	2	0	0
1	2	0	1
1	2	0	0
1	2	1	1
1	2	1	1
1	2	0	0
1	2	1	1
1	2	1	1
1	2	0	0
1	2	1	1
1	2	1	1
1	2	0	1
1	2	0	0
1	2	0	1
1	2	1	1
1	2	1	1
1	2	0	1
1	2	0	1
1	2	1	1
1	2	0	0
1	2	0	0
1	2	1	1
1	2	0	1
1	2	1	1
1	2	1	1
1	2	1	1
1	2	0	0
1	2	1	1
1	2	0	1
1	2	0	0
1	2	1	1
1	2	0	1
1	2	1	1
1	2	0	0
1	2	0	1
1	2	0	0
1	2	0	0
1	2	0	0
1	2	1	1
1	2	0	0
1	2	1	1
1	2	1	1
1	2	0	0
1	2	1	1
1	2	0	0
1	2	1	1
1	2	0	0
1	2	0	0
1	2	1	1
1	2	1	1
1	2	0	0
1	2	0	1
1	2	1	1
1	2	0	0
1	2	0	0
1	2	1	1
1	2	1	1
1	2	1	1
1	2	0	0
1	2	1	1
1	2	0	1
1	2	1	1
1	2	1	1
1	2	1	1
1	2	0	0
1	2	1	1
1	2	1	1
1	2	0	0
1	2	1	1
1	2	1	1
1	2	0	1
1	2	0	1
1	2	0	1
1	2	0	0
1	2	0	0
1	2	0	0
1	2	1	1
1	2	1	1
1	2	0	0
1	2	0	0
1	2	0	0
1	2	1	1
1	2	0	1
1	2	1	1
1	2	1	1
1	2	0	0
1	2	1	1
1	2	0	1
1	2	1	1
1	2	0	0
1	2	0	0
1	2	1	1
1	2	0	0
1	2	0	0
1	2	0	0
1	2	0	1
1	2	0	0
1	2	0	1
1	2	0	0
1	2	0	0
1	2	1	1
1	2	1	1
1	2	0	0
1	2	0	1
1	2	1	1
1	2	1	1
1	2	0	1
1	2	0	0
1	2	0	0
1	2	1	1
1	2	1	1
1	2	0	0
1	2	0	0
1	2	1	1
1	2	0	0
1	2	1	1
1	2	0	0
1	2	0	0
1	2	0	0
1	2	1	1
1	2	0	0
1	2	1	1
1	2	0	0
1	2	0	0
1	2	0	0
1	2	1	1
1	2	1	1
1	2	0	1
1	2	0	1
1	2	1	1
1	2	0	1
1	2	0	0
1	2	1	1
1	2	0	1
1	2	1	1
1	2	1	1
1	2	0	1
1	2	1	1
1	2	1	1
1	2	0	0
1	2	0	0
1	2	1	1
1	2	0	0
1	2	1	1
1	2	1	1
1	2	0	1
1	2	1	1
1	2	1	1
1	2	1	1
1	2	0	0
1	2	0	0
1	2	0	0
1	2	0	0
1	2	1	1
1	2	1	1
1	2	1	1
1	2	1	1
1	2	0	0
1	2	0	0
1	2	0	0
1	2	0	1
1	2	0	0
1	2	1	1
1	2	0	0
1	2	0	1
1	2	0	1
1	2	1	1
1	2	1	1
1	2	0	0
1	2	0	0
1	2	0	1
1	2	1	1
1	2	1	1
1	2	0	1
1	2	1	1
1	2	0	0
1	2	0	0
1	2	1	1
1	2	1	1
1	2	0	0
1	2	1	1
1	2	1	1
1	2	0	0
1	2	1	1
1	2	1	1
1	2	1	1
1	2	1	1
1	2	0	0
1	2	1	1
1	2	0	0
1	2	0	0
1	2	1	1
1	2	0	0
1	2	0	1
1	2	1	1
1	2	0	0
1	2	0	0
1	2	0	0
1	2	1	1
1	2	0	0
1	2	0	0
1	2	0	1
1	2	0	1
1	2	0	0
1	2	1	1
1	2	1	1
1	2	0	1
1	2	1	1
1	2	0	1
1	2	1	1
1	2	1	1
1	2	0	0
1	2	0	0
1	2	1	1
1	2	0	1
1	2	0	1
1	2	1	1
1	2	0	0
1	2	0	0
1	2	0	0
1	2	0	0
1	2	0	0
1	2	0	0
1	2	0	1
1	2	0	0
1	2	0	1
1	2	1	1
1	2	0	0
1	2	0	0
1	2	0	0
1	2	1	1
1	2	1	1
1	2	0	0
1	2	1	1
1	2	0	1
1	2	0	0
1	2	0	1
1	2	1	1
1	2	1	1
1	2	0	1
1	2	0	0
1	2	1	1
1	2	1	1
1	2	1	1
1	2	1	1
1	2	0	0
1	2	0	0
1	2	1	1
1	2	1	1
1	2	1	1
1	2	0	1
1	2	1	1
1	2	1	1
1	2	0	0
1	2	0	0
1	2	0	0
1	2	0	0
1	2	0	0
1	2	0	0
1	2	0	0
1	2	0	0
1	2	0	0
1	2	1	1
1	2	0	0
1	2	0	0
1	2	1	1
1	2	1	1
1	2	1	1
1	2	0	0
1	2	0	1
1	2	0	1
1	2	0	0
1	2	0	1
1	2	0	0
1	2	1	1
1	2	0	0
1	2	0	1
1	2	1	1
1	2	0	0
1	2	1	1
1	2	0	1
1	2	1	1
1	2	1	1
1	2	0	1
1	2	1	1
1	2	0	0
1	2	0	0
1	2	0	0
1	2	1	1
1	2	1	1
1	2	1	1
1	2	1	1
1	2	1	1
1	2	0	0
1	2	0	0
1	2	1	1
1	2	1	1
1	2	0	0
1	2	0	0
1	2	0	0
1	2	1	1
1	2	0	0
1	2	0	0
1	2	0	0
1	2	0	0
1	2	0	0
1	2	0	0
1	2	0	0
1	2	0	0
1	2	0	0
1	2	0	0
1	2	1	1
1	2	1	1
1	2	0	0
1	2	1	1
1	2	1	1
1	2	0	0
1	2	1	1
1	2	0	1
1	2	1	1
1	2	1	1
1	2	0	0
1	2	0	0
1	2	0	0
1	2	0	1
1	2	1	1
1	2	0	0
1	2	1	1
1	2	1	1
1	2	1	1
1	2	0	0
1	2	0	0
1	2	0	0
1	2	0	1
1	2	0	0
1	2	1	1
1	2	1	1
1	2	0	0
1	2	0	0
1	2	0	0
1	2	1	1
1	2	1	1
1	2	0	1
1	2	1	1
1	2	1	1
1	2	0	0
1	2	1	1
1	2	0	1
1	2	1	1
1	2	1	1
1	2	0	1
1	2	0	0
1	2	0	0
1	2	0	0
1	2	0	1
1	2	0	0
1	2	0	0
1	2	1	1
1	2	0	0
1	2	0	0
1	2	1	1
1	2	1	1
1	2	1	1
1	2	0	0
1	2	0	1
1	2	1	1
1	2	0	0
1	2	0	1
1	2	1	1
1	2	0	0
1	2	1	1
1	2	1	1
1	2	1	1
1	2	0	0
1	2	0	1
1	2	0	0
1	2	1	1
1	2	0	0
1	2	0	0
1	2	1	1
1	2	0	0
1	2	0	0
1	2	0	0
1	2	1	1
1	2	0	1
1	2	0	0
1	2	0	0
1	2	0	1
1	2	1	1
1	2	1	1
1	2	0	0
1	2	0	1
1	2	0	1
1	2	0	1
1	2	0	0
1	2	1	1
1	2	1	1
1	2	0	0
1	2	1	1
1	2	0	0
1	2	0	0
1	2	1	1
1	2	0	0
1	2	0	1
1	2	1	1
1	2	0	0
1	2	0	0
1	2	0	1
1	2	1	1
1	2	1	1
1	2	1	1
1	2	0	1
1	2	1	1
1	2	0	0
1	2	1	1
1	2	0	0
1	2	1	1
1	2	0	0
1	2	1	1
1	2	1	1
1	2	1	1
1	2	1	1
1	2	0	1
1	2	0	0
1	2	0	0
1	2	1	1
1	2	0	0
1	2	0	0
1	2	0	0
1	2	0	0
1	2	0	0
1	2	0	0
1	2	1	1
1	2	0	0
1	2	1	1
1	2	1	1
1	2	1	1
1	2	1	1
1	2	1	1
1	2	1	1
1	2	1	1
1	2	0	1
1	2	1	1
1	2	1	1
1	2	0	0
1	2	0	1
1	2	1	1
1	2	1	1
1	2	1	1
1	2	1	1
1	2	1	1
1	2	0	0
1	2	0	0
1	2	1	1
1	2	1	1
1	2	0	0
1	2	1	1
1	2	0	0
1	2	0	0
1	2	1	1
1	2	1	1
1	2	0	0
1	2	0	0
1	2	0	0
1	2	0	1
1	2	0	0
1	2	1	1
1	2	1	1
1	2	0	0
1	2	1	1
1	2	0	0
1	2	1	1
1	2	1	1
1	2	0	0
1	2	0	0
1	2	0	1
1	2	1	1
1	2	1	1
1	2	0	1
1	2	0	1
1	2	0	0
1	2	0	0
1	2	0	1
1	2	0	0
1	2	0	0
1	2	0	1
1	2	0	0
1	2	0	0
1	2	1	1
1	2	1	1
1	2	0	0
1	2	0	1
1	2	0	0
1	2	1	1
1	2	1	1
1	2	1	1
1	2	1	1
1	2	1	1
1	2	0	0
1	2	1	1
1	2	1	1
1	2	0	1
1	2	1	1
1	2	1	1
1	2	0	0
1	2	1	1
1	2	0	0
1	2	0	1
1	2	0	0
1	2	1	1
1	2	1	1
1	2	1	1
1	2	0	0
1	2	0	0
1	2	0	0
1	2	0	0
1	2	0	0
1	2	0	1
1	2	0	0
1	2	0	0
1	2	0	1
1	2	0	1
1	2	0	1
1	2	1	1
1	2	0	0
1	2	1	1
1	2	1	1
1	2	1	1
1	2	0	0
1	2	0	0
1	2	1	1
1	2	0	0
1	2	1	1
1	2	1	1
1	2	1	1
1	2	1	1
1	2	0	0
1	2	1	1
1	2	0	0
1	2	1	1
1	2	1	1
1	2	1	1
1	2	0	0
1	2	1	1
1	2	1	1
1	2	1	1
1	2	0	0
1	2	0	0
1	2	1	1
1	2	1	1
1	2	0	0
1	2	0	0
1	2	1	1
1	2	1	1
1	2	1	1
1	2	0	0
1	2	1	1
1	2	0	1
1	2	0	0
1	2	1	1
1	2	0	0
1	2	1	1
1	2	0	1
1	2	0	1
1	2	1	1
1	2	0	1
1	2	0	0
1	2	1	1
1	2	1	1
1	2	0	0
1	2	0	0
1	2	0	0
1	2	0	0
1	2	0	0
1	2	0	1
1	2	0	0
1	2	1	1
1	2	1	1
1	2	1	1
1	2	1	1
1	2	0	0
1	2	1	1
1	2	1	1
1	2	1	1
1	2	0	0
1	2	1	1
1	2	0	0
1	2	0	0
1	2	1	1
1	2	1	1
1	2	1	0
1	2	0	0
1	2	0	0
1	2	1	1
1	2	1	1
1	2	0	0
1	2	1	1
1	2	1	1
1	2	1	1
1	2	1	1
1	2	0	0
1	2	0	1
1	2	1	1
1	2	1	1
1	2	0	1
1	2	0	0
1	2	1	1
1	2	0	0
1	2	0	0
1	2	0	0
1	2	0	1
1	2	0	1
1	2	1	1
1	2	1	1
1	2	0	0
1	2	1	1
1	2	1	1
1	2	1	1
1	2	1	1
1	2	0	1
1	2	1	1
1	2	0	0
1	2	1	1
1	2	0	0
1	2	0	0
1	2	1	1
1	2	1	1
1	2	0	1
1	2	0	0
1	2	0	0
1	2	0	0
1	2	0	0
1	2	0	1
1	2	1	1
1	2	0	1
1	2	1	1
1	2	1	1
1	2	0	1
1	2	1	1
1	2	1	1
1	2	1	1
1	2	0	0
1	2	1	1
1	2	1	1
1	2	1	1
1	2	0	0
1	2	1	1
1	2	0	1
1	2	1	1
1	2	1	1
1	2	1	1
1	2	0	0
1	2	0	0
1	2	1	1
1	2	0	0
1	2	1	1
1	2	1	1
1	2	1	1
1	2	0	0
1	2	1	1
1	2	0	0
1	2	1	1
1	2	0	0
1	2	0	1
1	2	0	0
1	2	0	0
1	2	1	1
1	2	1	1
1	2	0	0
1	2	1	1
1	2	0	0
1	2	0	0
1	2	0	0
1	2	0	1
1	2	0	0
1	2	1	1
1	2	0	1
1	2	1	1
1	2	0	1
1	2	1	1
1	2	1	1
1	2	1	1
1	2	1	1
1	2	0	0
1	2	0	0
1	2	0	0
1	2	0	1
1	2	1	1
1	2	1	1
1	2	0	0
1	2	1	1
1	2	0	0
1	2	1	1
1	2	0	0
1	2	1	0
1	2	0	0
1	2	1	1
1	2	0	0
1	2	0	1
1	2	1	1
1	2	0	0
1	2	1	1
1	2	1	1
1	2	0	0
1	2	1	1
1	2	0	1
1	2	1	1
1	2	0	0
1	2	1	1
1	2	0	1
1	2	1	1
1	2	0	0
1	2	0	0
1	2	1	1
1	2	0	0
1	2	0	0
1	2	0	1
1	2	0	0
1	2	0	1
1	2	0	0
1	2	1	1
1	2	0	0
1	2	1	1
1	2	1	1
1	2	0	1
1	2	1	1
1	2	1	1
1	2	1	1
1	2	0	0
1	2	0	1
1	2	1	1
1	2	0	0
1	2	1	1
1	2	0	1
1	2	1	1
1	2	1	1
1	2	1	1
1	2	0	1
1	2	1	1
1	2	1	1
1	2	0	0
1	2	1	1
1	2	0	0
1	2	1	1
1	2	1	1
1	2	0	1
1	2	0	1
1	2	1	1
1	2	1	1
1	2	0	0
1	2	0	1
1	2	0	0
1	2	1	1
1	2	0	0
1	2	1	1
1	2	0	0
1	2	1	1
1	2	1	1
1	2	0	0
1	2	1	1
1	2	0	1
1	2	0	0
1	2	0	1
1	2	1	1
1	2	0	0
1	2	0	0
1	2	0	1
1	2	1	1
1	2	0	0
1	2	0	1
1	2	1	1
1	2	1	1
1	2	1	1
1	2	1	1
1	2	1	1
1	2	0	0
1	2	0	0
1	2	1	1
1	2	0	0
1	2	1	1
1	2	0	1
1	2	0	0
1	2	1	1
1	2	1	1
1	2	0	1
1	2	1	1
1	2	1	1
1	2	0	0
1	2	0	0
1	2	0	0
1	2	1	1
1	2	1	1
1	2	0	0
1	2	0	0
1	2	1	0
1	2	0	0
1	2	1	1
1	2	0	1
1	2	1	1
1	2	0	1
1	2	0	0
1	2	0	0
1	2	0	0
1	2	1	1
1	2	1	1
1	2	1	1
1	2	0	1
1	2	0	1
1	2	1	1
1	2	0	0
1	2	1	1
1	2	1	1
1	2	1	1
1	2	1	1
1	2	1	1
1	2	0	0
1	2	0	1
1	2	0	0
1	2	1	1
1	2	0	0
1	2	0	0
1	2	1	1
1	2	1	1
1	2	1	0
1	2	0	1
1	2	1	1
1	2	1	1
1	2	0	0
1	2	1	1
1	2	1	1
1	2	1	1
1	2	0	0
1	2	1	1
1	2	1	1
1	2	0	0
1	2	0	1
1	2	0	1
1	2	1	1
1	2	1	1
1	2	1	1
1	2	0	0
1	2	1	1
1	2	1	1
1	2	1	1
1	2	0	1
1	2	0	0
1	2	0	0
1	2	0	0
1	2	1	1
1	2	1	1
1	2	1	1
1	2	0	0
1	2	0	0
1	2	0	0
1	2	0	1
1	2	0	1
1	2	0	0
1	2	0	0
1	2	0	1
1	2	1	1
1	2	0	0
1	2	1	1
1	2	0	0
1	2	0	1
1	2	1	1
1	2	0	1
1	2	1	1
1	2	0	0
1	2	0	0
1	2	1	1
1	2	1	1
1	2	1	1
1	2	1	1
1	2	1	1
1	2	0	0
1	2	0	1
1	2	1	1
1	2	0	0
1	2	0	0
1	2	0	0
1	2	0	1
1	2	0	0
1	2	0	1
1	2	1	1
1	2	0	0
1	2	0	0
1	2	1	1
1	2	1	1
1	2	0	0
1	2	1	1
1	2	1	1
1	2	0	1
1	2	0	0
1	2	0	1
1	2	1	1
1	2	0	0
1	2	1	1
1	2	1	1
1	2	1	1
1	2	1	1
1	2	1	1
1	2	0	0
1	2	0	0
1	2	0	0
1	2	0	1
1	2	1	1
1	2	0	0
1	2	1	1
1	2	1	1
1	2	0	0
1	2	0	1
1	2	1	1
1	2	0	1
1	2	1	1
1	2	1	0
1	2	0	0
1	2	0	0
1	2	1	1
1	2	0	1
1	2	0	0
1	2	0	0
1	2	1	1
1	2	0	0
1	2	0	1
1	2	0	1
1	2	0	1
1	2	1	1
1	2	0	0
1	2	1	1
1	2	0	1
1	2	1	1
1	2	0	0
1	2	0	1
1	2	0	0
1	2	0	0
1	2	0	1
1	2	1	1
1	2	1	1
1	2	1	1
1	2	1	0
1	2	1	1
1	2	0	1
1	2	1	1
1	2	1	1
1	2	1	1
1	2	1	1
1	2	1	1
1	2	0	0
1	2	1	1
1	2	1	1
1	2	1	1
1	2	0	0
1	2	0	0
1	2	1	1
1	2	0	1
1	2	1	1
1	2	0	0
1	2	1	1
1	2	1	1
1	2	0	0
1	2	0	1
1	2	0	0
1	2	0	0
1	2	0	0
1	2	0	0
1	2	0	0
1	2	1	1
1	2	1	1
1	2	1	1
1	2	1	1
1	2	1	1
1	2	0	0
1	2	0	1
1	2	0	1
1	2	0	0
1	2	0	0
1	2	1	1
1	2	0	0
1	2	0	0
1	2	0	0
1	2	0	0
1	2	1	1
1	2	1	1
1	2	1	1
1	2	0	0
1	2	0	0
1	2	0	0
1	2	1	1
1	2	0	0
1	2	0	1
1	2	0	0
1	2	0	1
1	2	0	1
1	2	0	0
1	2	0	0
1	2	1	1
1	2	0	1
1	2	1	1
1	2	1	1
1	2	0	0
1	2	0	1
1	2	0	1
1	2	0	0
1	2	1	1
1	2	1	1
1	2	1	1
1	2	0	0
1	2	0	0
1	2	1	1
1	2	0	0
1	2	1	1
1	2	1	1
1	2	0	1
1	2	0	1
1	2	0	1
1	2	0	1
1	2	0	0
1	2	1	1
1	2	1	1
1	2	0	0
1	2	0	0
1	2	0	0
1	2	0	1
1	2	1	1
1	2	1	1
1	2	0	0
1	2	1	1
1	2	0	0
1	2	0	0
1	2	0	0
1	2	0	0
1	2	0	0
1	2	0	1
1	2	0	0
1	2	0	0
1	2	1	1
1	2	0	1
1	2	1	1
1	2	0	1
1	2	1	1
1	2	0	0
1	2	0	0
1	2	1	1
1	2	1	1
1	2	0	1
1	2	1	1
1	2	1	1
1	2	0	1
1	2	0	1
1	2	1	1
1	2	1	1
1	2	0	1
1	2	1	1
1	2	1	0
1	2	1	1
1	2	1	1
1	2	1	1
1	2	1	1
1	2	0	0
1	2	0	0
1	2	0	0
1	2	0	0
1	2	1	1
1	2	1	1
1	2	1	1
1	2	0	1
1	2	0	0
1	2	0	0
1	2	0	1
1	2	0	0
1	2	1	1
1	2	0	0
1	2	0	0
1	2	0	0
1	2	1	1
1	2	0	0
1	2	1	1
1	2	0	0
1	2	0	0
1	2	1	1
1	2	0	0
1	2	1	1
1	2	1	1
1	2	0	1
1	2	1	1
1	2	0	0
1	2	1	1
1	2	1	1
1	2	1	1
1	2	0	0
1	2	0	0
1	2	1	1
1	2	1	1
1	2	0	0
1	2	0	0
1	2	1	1
1	2	0	0
1	2	0	0
1	2	1	1
1	2	1	1
1	2	1	1
1	2	0	0
1	2	1	1
1	2	0	0
1	2	0	0
1	2	0	0
1	2	1	1
1	2	1	1
1	2	0	0
1	2	0	0
1	2	0	0
1	2	1	1
1	2	0	0
1	2	1	1
1	2	0	0
1	2	0	0
1	2	0	1
1	2	1	1
1	2	1	1
1	2	1	1
1	2	0	1
1	2	0	1
1	2	1	1
1	2	0	0
1	2	1	1
1	2	1	1
1	2	0	1
1	2	0	1
1	2	1	1
1	2	0	0
1	2	0	0
1	2	0	0
1	2	1	1
1	2	0	1
1	2	0	1
1	2	0	1
1	2	0	1
1	2	0	1
1	2	1	1
1	2	0	1
1	2	0	0
1	2	0	1
1	2	0	0
1	2	0	0
1	2	0	0
1	2	0	0
1	2	1	1
1	2	1	1
1	2	1	1
1	2	0	0
1	2	0	0
1	2	0	0
1	2	0	0
1	2	0	1
1	2	0	0
1	2	0	0
1	2	0	1
1	2	1	1
1	2	0	1
1	2	0	1
1	2	1	1
1	2	0	1
1	2	1	1
1	2	1	1
1	2	0	1
1	2	0	0
1	2	0	0
1	2	1	1
1	2	1	0
1	2	1	1
1	2	0	1
1	2	0	0
1	2	0	0
1	2	1	1
1	2	0	1
1	2	0	0
1	2	0	0
1	2	0	1
1	2	0	0
1	2	1	1
1	2	1	1
1	2	1	1
1	2	0	0
1	2	0	1
1	2	0	0
1	2	0	0
1	2	0	0
1	2	0	1
1	2	1	1
1	2	0	0
1	2	1	1
1	2	1	1
1	2	1	1
1	2	1	1
1	2	0	0
1	2	1	1
1	2	1	1
1	2	0	0
1	2	0	0
1	2	1	1
1	2	0	0
1	2	0	0
1	2	1	1
1	2	1	1
1	2	0	1
1	2	0	0
1	2	1	1
1	2	1	1
1	2	0	0
1	2	0	0
1	2	0	0
1	2	0	1
1	2	0	0
1	2	1	1
1	2	1	1
1	2	0	1
1	2	0	1
1	2	1	1
1	2	0	0
1	2	0	0
1	2	1	1
1	2	0	0
1	2	0	0
1	2	0	0
1	2	0	0
1	2	1	1
1	2	1	1
1	2	1	1
1	2	0	0
1	2	0	0
1	2	0	0
1	2	0	0
1	2	1	1
1	2	1	1
1	2	1	1
1	2	1	1
1	2	0	0
1	2	0	1
1	2	0	0
1	2	0	0
1	2	0	1
1	2	1	1
1	2	1	1
1	2	0	0
1	2	0	0
1	2	0	1
1	2	1	1
1	2	0	1
1	2	1	1
1	2	0	1
1	2	1	1
1	2	1	1
1	2	0	0
1	2	0	1
1	2	0	0
1	2	0	1
1	2	0	1
1	2	0	0
1	2	0	1
1	2	1	1
1	2	0	1
1	2	0	0
1	2	1	1
1	2	0	1
1	2	0	1
1	2	1	1
1	2	1	1
1	2	1	1
1	2	0	0
1	2	0	0
1	2	0	1
1	2	0	0
1	2	1	1
1	2	0	0
1	2	1	1
1	2	0	0
1	2	0	0
1	2	0	0
1	2	0	0
1	2	0	0
1	2	0	1
1	2	0	1
1	2	0	0
1	2	0	1
1	2	0	0
1	2	0	1
1	2	1	1
1	2	0	1
1	2	1	1
1	2	0	0
1	2	1	1
1	2	1	1
1	2	1	1
1	2	0	0
1	2	1	1
1	2	0	0
1	2	1	1
1	2	1	1
1	2	0	1
1	2	1	1
1	2	0	0
1	2	1	1
1	2	1	1
1	2	0	1
1	2	0	0
1	2	1	1
1	2	1	1
1	2	1	0
1	2	0	0
1	2	1	1
1	2	0	1
1	2	0	0
1	2	0	1
1	2	1	1
1	2	1	1
1	2	1	1
1	2	0	1
1	2	1	1
1	2	1	1
1	2	1	1
1	2	1	1
1	2	1	1
1	2	0	1
1	2	1	1
1	2	0	0
1	2	0	0
1	2	1	1
1	2	0	0
1	2	1	1
1	2	0	1
[truncated: 1,046,576+ more rows]
